# Supplementary material for: An un-forgotten classic: the nitro-Mannich reaction between nitrones and silyl nitronates catalysed by B(C6F5)3
Source: Chem Sci. 2024 Jan 12;15(7):2648–54. doi: 10.1039/d3sc05672d (PMC10866342; doi:10.1039/d3sc05672d)
Supplement: SC-015-D3SC05672D-s002 [file SC-015-D3SC05672D-s002.cif]

# Electronic Supplementary Material (ESI) for Chemical Science.
# This journal is © The Royal Society of Chemistry 2024

####################################################################### 
# 
# This file contains crystal structure data downloaded from the 
# Cambridge Structural Database (CSD) hosted by the Cambridge 
# Crystallographic Data Centre (CCDC).
# 
# Full information about CCDC data access policies and citation 
# guidelines are available at http://www.ccdc.cam.ac.uk/access/V1 
# 
# Audit and citation data items may have been added by the CCDC. 
# Please retain this information to preserve the provenance of 
# this file and to allow appropriate attribution of the data. 
# 
#######################################################################

data_RM2339_a
_database_code_depnum_ccdc_archive 'CCDC 2301585'
loop_
_audit_author_name
_audit_author_address
'Yara van Ingen'
;Cardiff University
United Kingdom
;
_audit_update_record             
;
2023-10-16 deposited with the CCDC.	2023-12-29 downloaded from the CCDC.
;

_audit_creation_method           SHELXL-2018/3
_shelx_SHELXL_version_number     2018/3
_chemical_name_systematic        ?
_chemical_name_common            ?
_chemical_melting_point          ?
_chemical_formula_moiety         'C21 H26 N2 O4 Si'
_chemical_formula_sum            'C21 H26 N2 O4 Si'
_chemical_formula_weight         398.53

loop_
_atom_type_symbol
_atom_type_description
_atom_type_scat_dispersion_real
_atom_type_scat_dispersion_imag
_atom_type_scat_source
C C 0.0033 0.0016 'International Tables Vol C Tables 4.2.6.8 and 6.1.1.4'
H H 0.0000 0.0000 'International Tables Vol C Tables 4.2.6.8 and 6.1.1.4'
N N 0.0061 0.0033 'International Tables Vol C Tables 4.2.6.8 and 6.1.1.4'
O O 0.0106 0.0060 'International Tables Vol C Tables 4.2.6.8 and 6.1.1.4'
Si Si 0.0817 0.0704 'International Tables Vol C Tables 4.2.6.8 and 6.1.1.4'

_space_group_crystal_system      orthorhombic
_space_group_IT_number           19
_space_group_name_H-M_alt        'P 21 21 21'
_space_group_name_Hall           'P 2ac 2ab'

_shelx_space_group_comment       
;
The symmetry employed for this shelxl refinement is uniquely defined
by the following loop, which should always be used as a source of
symmetry information in preference to the above space-group names.
They are only intended as comments.
;

loop_
_space_group_symop_operation_xyz
'x, y, z'
'-x+1/2, -y, z+1/2'
'x+1/2, -y+1/2, -z'
'-x, y+1/2, -z+1/2'

_cell_length_a                   9.9467(4)
_cell_length_b                   10.7574(6)
_cell_length_c                   19.8365(9)
_cell_angle_alpha                90
_cell_angle_beta                 90
_cell_angle_gamma                90
_cell_volume                     2122.52(17)
_cell_formula_units_Z            4
_cell_measurement_temperature    200(2)
_cell_measurement_reflns_used    5764
_cell_measurement_theta_min      4.0940
_cell_measurement_theta_max      29.3100

_exptl_crystal_description       blocks
_exptl_crystal_colour            colourless
_exptl_crystal_density_meas      ?
_exptl_crystal_density_method    ?
_exptl_crystal_density_diffrn    1.247
_exptl_crystal_F_000             848
_exptl_transmission_factor_min   ?
_exptl_transmission_factor_max   ?
_exptl_crystal_size_max          1.000
_exptl_crystal_size_mid          0.439
_exptl_crystal_size_min          0.173
_exptl_absorpt_coefficient_mu    0.139
_shelx_estimated_absorpt_T_min   0.874
_shelx_estimated_absorpt_T_max   0.976
_exptl_absorpt_correction_type   gaussian
_exptl_absorpt_correction_T_min  0.707
_exptl_absorpt_correction_T_max  1.000
_exptl_absorpt_process_details   
;
CrysAlisPro 1.171.42.90a (Rigaku Oxford Diffraction, 2023)
Numerical absorption correction based on gaussian integration over
a multifaceted crystal model
Empirical absorption correction using spherical harmonics,
implemented in SCALE3 ABSPACK scaling algorithm.
;
_exptl_absorpt_special_details   ?
_diffrn_ambient_temperature      200(2)
_diffrn_radiation_wavelength     0.71073
_diffrn_radiation_type           MoK\a
_diffrn_source                   'micro-focus sealed X-ray tube'
_diffrn_measurement_device_type  'micro-focus sealed X-ray tube'
_diffrn_measurement_method       'w/ scans'
_diffrn_detector_area_resol_mean ?
_diffrn_reflns_number            9161
_diffrn_reflns_av_unetI/netI     0.0273
_diffrn_reflns_av_R_equivalents  0.0150
_diffrn_reflns_limit_h_min       -12
_diffrn_reflns_limit_h_max       13
_diffrn_reflns_limit_k_min       -13
_diffrn_reflns_limit_k_max       12
_diffrn_reflns_limit_l_min       -27
_diffrn_reflns_limit_l_max       25
_diffrn_reflns_theta_min         3.464
_diffrn_reflns_theta_max         29.823
_diffrn_reflns_theta_full        25.242
_diffrn_measured_fraction_theta_max 0.865
_diffrn_measured_fraction_theta_full 0.996
_diffrn_reflns_Laue_measured_fraction_max 0.865
_diffrn_reflns_Laue_measured_fraction_full 0.996
_diffrn_reflns_point_group_measured_fraction_max 0.818
_diffrn_reflns_point_group_measured_fraction_full 0.997
_reflns_number_total             4976
_reflns_number_gt                4488
_reflns_threshold_expression     'I > 2\s(I)'
_reflns_Friedel_coverage         0.679
_reflns_Friedel_fraction_max     0.757
_reflns_Friedel_fraction_full    0.999

_reflns_special_details          
;
 Reflections were merged by SHELXL according to the crystal
 class for the calculation of statistics and refinement.
 
 _reflns_Friedel_fraction is defined as the number of unique
 Friedel pairs measured divided by the number that would be
 possible theoretically, ignoring centric projections and
 systematic absences.
;

_computing_data_collection       'CrysAlisPro 1.171.42.90a (Rigaku OD, 2023)'
_computing_cell_refinement       'CrysAlisPro 1.171.42.90a (Rigaku OD, 2023)'
_computing_data_reduction        'CrysAlisPro 1.171.42.90a (Rigaku OD, 2023)'
_computing_structure_solution    'SHELXT 2018/2 (Sheldrick, 2018)'
_computing_structure_refinement  'SHELXL-2018/3 (Sheldrick, 2018)'
_computing_molecular_graphics    'ORTEP, Mercury'
_computing_publication_material  ?
_refine_special_details          ?
_refine_ls_structure_factor_coef Fsqd
_refine_ls_matrix_type           full
_refine_ls_weighting_scheme      calc
_refine_ls_weighting_details     
'w=1/[\s^2^(Fo^2^)+(0.0357P)^2^+0.5160P] where P=(Fo^2^+2Fc^2^)/3'
_atom_sites_solution_primary     intrinsic
_atom_sites_solution_secondary   difmap
_atom_sites_solution_hydrogens   geom
_refine_ls_hydrogen_treatment    constr
_refine_ls_extinction_method     none
_refine_ls_extinction_coef       .
_refine_ls_abs_structure_details 
;
 Flack x determined using 1693 quotients [(I+)-(I-)]/[(I+)+(I-)]
 (Parsons, Flack and Wagner, Acta Cryst. B69 (2013) 249-259).
;
_refine_ls_abs_structure_Flack   0.44(4)
_chemical_absolute_configuration syn
_refine_ls_number_reflns         4976
_refine_ls_number_parameters     257
_refine_ls_number_restraints     0
_refine_ls_R_factor_all          0.0418
_refine_ls_R_factor_gt           0.0354
_refine_ls_wR_factor_ref         0.0858
_refine_ls_wR_factor_gt          0.0816
_refine_ls_goodness_of_fit_ref   1.030
_refine_ls_restrained_S_all      1.030
_refine_ls_shift/su_max          0.001
_refine_ls_shift/su_mean         0.000

loop_
_atom_site_label
_atom_site_type_symbol
_atom_site_fract_x
_atom_site_fract_y
_atom_site_fract_z
_atom_site_U_iso_or_equiv
_atom_site_adp_type
_atom_site_occupancy
_atom_site_site_symmetry_order
_atom_site_calc_flag
_atom_site_refinement_flags_posn
_atom_site_refinement_flags_adp
_atom_site_refinement_flags_occupancy
_atom_site_disorder_assembly
_atom_site_disorder_group
O1 O 0.40627(14) 0.51103(14) 0.66307(7) 0.0281(3) Uani 1 1 d . . . . .
N1 N 0.30589(17) 0.60862(17) 0.66881(9) 0.0263(4) Uani 1 1 d . . . . .
C1 C 0.1762(2) 0.5474(2) 0.68605(10) 0.0274(4) Uani 1 1 d . . . . .
H1 H 0.104121 0.611438 0.680461 0.033 Uiso 1 1 calc R U . . .
O2 O -0.05278(17) 0.4955(2) 0.76703(10) 0.0525(5) Uani 1 1 d . . . . .
N2 N 0.0540(2) 0.4448(2) 0.77937(9) 0.0364(4) Uani 1 1 d . . . . .
C2 C 0.1814(2) 0.5144(2) 0.76145(11) 0.0305(5) Uani 1 1 d . . . . .
H2 H 0.260757 0.459593 0.770038 0.037 Uiso 1 1 calc R U . . .
O3 O 0.0650(2) 0.34313(19) 0.80637(10) 0.0559(5) Uani 1 1 d . . . . .
C3 C 0.1901(3) 0.6281(3) 0.80679(12) 0.0411(6) Uani 1 1 d . . . . .
H00A H 0.107275 0.678144 0.801427 0.049 Uiso 1 1 calc R U . . .
H00D H 0.267086 0.679996 0.792332 0.049 Uiso 1 1 calc R U . . .
O4 O 0.03652(17) 0.16215(16) 0.50747(8) 0.0376(4) Uani 1 1 d . . . . .
C4 C 0.2073(3) 0.5946(3) 0.88087(13) 0.0534(8) Uani 1 1 d . . . . .
H00X H 0.125920 0.552954 0.897152 0.080 Uiso 1 1 calc R U . . .
H00Y H 0.222657 0.670391 0.907139 0.080 Uiso 1 1 calc R U . . .
H00Z H 0.284517 0.538717 0.885985 0.080 Uiso 1 1 calc R U . . .
Si1 Si 0.55621(6) 0.55410(6) 0.69492(3) 0.03164(15) Uani 1 1 d . . . . .
C5 C 0.5583(3) 0.5481(3) 0.78838(13) 0.0601(8) Uani 1 1 d . . . . .
H00U H 0.528876 0.465777 0.803479 0.090 Uiso 1 1 calc R U . . .
H00V H 0.497460 0.611579 0.806401 0.090 Uiso 1 1 calc R U . . .
H00W H 0.649812 0.563871 0.804631 0.090 Uiso 1 1 calc R U . . .
C6 C 0.6030(3) 0.7133(3) 0.67000(14) 0.0467(6) Uani 1 1 d . . . . .
H00H H 0.593927 0.722171 0.621047 0.070 Uiso 1 1 calc R U . . .
H6 H 0.696419 0.729421 0.683111 0.070 Uiso 1 1 calc R U . . .
H00O H 0.543713 0.772883 0.692590 0.070 Uiso 1 1 calc R U . . .
C7 C 0.6680(3) 0.4359(3) 0.65781(17) 0.0549(7) Uani 1 1 d . . . . .
H00R H 0.665829 0.442761 0.608554 0.082 Uiso 1 1 calc R U . . .
H00S H 0.637562 0.352926 0.671279 0.082 Uiso 1 1 calc R U . . .
H00T H 0.760064 0.449253 0.673850 0.082 Uiso 1 1 calc R U . . .
C8 C 0.2980(2) 0.6770(2) 0.60646(11) 0.0276(4) Uani 1 1 d . . . . .
C9 C 0.3603(3) 0.6399(2) 0.54757(11) 0.0383(5) Uani 1 1 d . . . . .
H9 H 0.408128 0.563558 0.545896 0.046 Uiso 1 1 calc R U . . .
C10 C 0.3522(3) 0.7153(3) 0.49075(13) 0.0503(7) Uani 1 1 d . . . . .
H00P H 0.396312 0.690716 0.450396 0.060 Uiso 1 1 calc R U . . .
C11 C 0.2815(3) 0.8245(3) 0.49230(15) 0.0501(7) Uani 1 1 d . . . . .
H00Q H 0.276095 0.875105 0.453143 0.060 Uiso 1 1 calc R U . . .
C12 C 0.2181(3) 0.8608(3) 0.55108(15) 0.0469(6) Uani 1 1 d . . . . .
H12 H 0.167874 0.935907 0.552126 0.056 Uiso 1 1 calc R U . . .
C13 C 0.2275(2) 0.7882(2) 0.60827(13) 0.0372(5) Uani 1 1 d . . . . .
H13 H 0.185587 0.814466 0.648898 0.045 Uiso 1 1 calc R U . . .
C14 C 0.1397(2) 0.4391(2) 0.64042(10) 0.0262(4) Uani 1 1 d . . . . .
C15 C 0.1834(2) 0.3178(2) 0.65366(11) 0.0296(5) Uani 1 1 d . . . . .
H15 H 0.236320 0.302900 0.692698 0.036 Uiso 1 1 calc R U . . .
C16 C 0.1523(2) 0.2191(2) 0.61198(11) 0.0321(5) Uani 1 1 d . . . . .
H16 H 0.180819 0.136771 0.621876 0.038 Uiso 1 1 calc R U . . .
C17 C 0.0777(2) 0.2461(2) 0.55526(10) 0.0297(5) Uani 1 1 d . . . . .
C18 C 0.0312(2) 0.3648(2) 0.54020(11) 0.0310(5) Uani 1 1 d . . . . .
C19 C 0.0627(2) 0.4625(2) 0.58357(10) 0.0312(5) Uani 1 1 d . . . . .
H19 H 0.031766 0.544242 0.574259 0.037 Uiso 1 1 calc R U . . .
C20 C -0.0450(3) 0.3503(3) 0.47908(12) 0.0422(6) Uani 1 1 d . . . . .
H20 H -0.090754 0.413963 0.455119 0.051 Uiso 1 1 calc R U . . .
C21 C -0.0391(3) 0.2304(3) 0.46248(12) 0.0433(6) Uani 1 1 d . . . . .
H21 H -0.082008 0.195876 0.424016 0.052 Uiso 1 1 calc R U . . .

loop_
_atom_site_aniso_label
_atom_site_aniso_U_11
_atom_site_aniso_U_22
_atom_site_aniso_U_33
_atom_site_aniso_U_23
_atom_site_aniso_U_13
_atom_site_aniso_U_12
O1 0.0245(7) 0.0254(7) 0.0343(8) 0.0002(6) -0.0032(6) 0.0003(6)
N1 0.0233(8) 0.0254(9) 0.0300(9) -0.0011(7) 0.0005(7) -0.0007(7)
C1 0.0233(9) 0.0313(11) 0.0277(10) -0.0033(9) 0.0015(8) -0.0025(9)
O2 0.0276(8) 0.0736(14) 0.0563(11) 0.0002(10) 0.0029(8) -0.0017(9)
N2 0.0302(9) 0.0496(12) 0.0294(8) -0.0042(9) 0.0054(8) -0.0071(11)
C2 0.0250(9) 0.0385(13) 0.0280(10) -0.0035(9) 0.0022(9) -0.0051(9)
O3 0.0517(11) 0.0559(12) 0.0600(12) 0.0160(10) 0.0120(10) -0.0111(10)
C3 0.0455(13) 0.0465(15) 0.0313(11) -0.0117(11) 0.0048(11) -0.0111(12)
O4 0.0419(9) 0.0374(9) 0.0335(8) -0.0109(7) -0.0062(7) 0.0009(8)
C4 0.0542(16) 0.073(2) 0.0329(12) -0.0153(13) 0.0029(12) -0.0055(15)
Si1 0.0254(3) 0.0332(3) 0.0363(3) 0.0002(3) -0.0038(3) -0.0045(3)
C5 0.0558(16) 0.083(2) 0.0419(14) 0.0071(14) -0.0169(13) -0.0236(18)
C6 0.0411(13) 0.0402(14) 0.0588(16) -0.0016(13) 0.0018(12) -0.0120(12)
C7 0.0333(13) 0.0473(16) 0.084(2) -0.0120(15) -0.0126(13) 0.0086(13)
C8 0.0251(9) 0.0263(11) 0.0314(10) -0.0009(8) -0.0015(8) -0.0035(9)
C9 0.0456(13) 0.0380(13) 0.0313(11) 0.0005(10) 0.0014(10) 0.0073(12)
C10 0.0593(16) 0.0602(19) 0.0315(12) 0.0086(12) 0.0021(12) -0.0006(15)
C11 0.0538(16) 0.0491(17) 0.0473(15) 0.0195(13) -0.0109(13) -0.0069(14)
C12 0.0420(14) 0.0316(14) 0.0672(18) 0.0082(13) -0.0110(13) 0.0012(12)
C13 0.0340(12) 0.0303(12) 0.0475(13) -0.0021(11) 0.0026(10) 0.0002(10)
C14 0.0219(9) 0.0306(11) 0.0260(9) -0.0018(9) 0.0014(8) -0.0039(9)
C15 0.0284(10) 0.0339(12) 0.0266(10) 0.0010(9) -0.0042(9) -0.0003(9)
C16 0.0355(11) 0.0291(11) 0.0317(11) -0.0003(9) -0.0031(9) 0.0020(10)
C17 0.0282(10) 0.0341(12) 0.0268(10) -0.0059(9) -0.0001(9) -0.0027(9)
C18 0.0287(10) 0.0377(13) 0.0267(10) -0.0009(9) -0.0035(8) -0.0004(10)
C19 0.0309(10) 0.0297(12) 0.0332(10) -0.0009(9) -0.0036(9) 0.0004(10)
C20 0.0458(14) 0.0458(15) 0.0349(12) -0.0054(10) -0.0151(12) 0.0065(13)
C21 0.0427(14) 0.0542(16) 0.0331(12) -0.0094(11) -0.0111(11) 0.0024(13)

_geom_special_details            
;
 All esds (except the esd in the dihedral angle between two l.s. planes)
 are estimated using the full covariance matrix.  The cell esds are taken
 into account individually in the estimation of esds in distances, angles
 and torsion angles; correlations between esds in cell parameters are only
 used when they are defined by crystal symmetry.  An approximate (isotropic)
 treatment of cell esds is used for estimating esds involving l.s. planes.
;

loop_
_geom_bond_atom_site_label_1
_geom_bond_atom_site_label_2
_geom_bond_distance
_geom_bond_site_symmetry_2
_geom_bond_publ_flag
O1 N1 1.453(2) . ?
O1 Si1 1.6846(15) . ?
N1 C8 1.441(3) . ?
N1 C1 1.489(3) . ?
C1 C14 1.519(3) . ?
C1 C2 1.538(3) . ?
C1 H1 1.0000 . ?
O2 N2 1.220(3) . ?
N2 O3 1.222(3) . ?
N2 C2 1.514(3) . ?
C2 C3 1.521(3) . ?
C2 H2 1.0000 . ?
C3 C4 1.523(4) . ?
C3 H00A 0.9900 . ?
C3 H00D 0.9900 . ?
O4 C17 1.372(3) . ?
O4 C21 1.379(3) . ?
C4 H00X 0.9800 . ?
C4 H00Y 0.9800 . ?
C4 H00Z 0.9800 . ?
Si1 C6 1.842(3) . ?
Si1 C7 1.842(3) . ?
Si1 C5 1.855(3) . ?
C5 H00U 0.9800 . ?
C5 H00V 0.9800 . ?
C5 H00W 0.9800 . ?
C6 H00H 0.9800 . ?
C6 H6 0.9800 . ?
C6 H00O 0.9800 . ?
C7 H00R 0.9800 . ?
C7 H00S 0.9800 . ?
C7 H00T 0.9800 . ?
C8 C9 1.381(3) . ?
C8 C13 1.388(3) . ?
C9 C10 1.391(4) . ?
C9 H9 0.9500 . ?
C10 C11 1.370(4) . ?
C10 H00P 0.9500 . ?
C11 C12 1.382(4) . ?
C11 H00Q 0.9500 . ?
C12 C13 1.380(4) . ?
C12 H12 0.9500 . ?
C13 H13 0.9500 . ?
C14 C19 1.386(3) . ?
C14 C15 1.400(3) . ?
C15 C16 1.381(3) . ?
C15 H15 0.9500 . ?
C16 C17 1.379(3) . ?
C16 H16 0.9500 . ?
C17 C18 1.390(3) . ?
C18 C19 1.394(3) . ?
C18 C20 1.438(3) . ?
C19 H19 0.9500 . ?
C20 C21 1.332(4) . ?
C20 H20 0.9500 . ?
C21 H21 0.9500 . ?

loop_
_geom_angle_atom_site_label_1
_geom_angle_atom_site_label_2
_geom_angle_atom_site_label_3
_geom_angle
_geom_angle_site_symmetry_1
_geom_angle_site_symmetry_3
_geom_angle_publ_flag
N1 O1 Si1 112.35(11) . . ?
C8 N1 O1 109.81(16) . . ?
C8 N1 C1 112.07(16) . . ?
O1 N1 C1 107.11(15) . . ?
N1 C1 C14 114.16(16) . . ?
N1 C1 C2 107.22(16) . . ?
C14 C1 C2 114.24(18) . . ?
N1 C1 H1 106.9 . . ?
C14 C1 H1 106.9 . . ?
C2 C1 H1 106.9 . . ?
O2 N2 O3 124.5(2) . . ?
O2 N2 C2 117.4(2) . . ?
O3 N2 C2 118.1(2) . . ?
N2 C2 C3 107.87(18) . . ?
N2 C2 C1 108.31(17) . . ?
C3 C2 C1 113.0(2) . . ?
N2 C2 H2 109.2 . . ?
C3 C2 H2 109.2 . . ?
C1 C2 H2 109.2 . . ?
C2 C3 C4 112.7(2) . . ?
C2 C3 H00A 109.0 . . ?
C4 C3 H00A 109.0 . . ?
C2 C3 H00D 109.0 . . ?
C4 C3 H00D 109.0 . . ?
H00A C3 H00D 107.8 . . ?
C17 O4 C21 105.03(18) . . ?
C3 C4 H00X 109.5 . . ?
C3 C4 H00Y 109.5 . . ?
H00X C4 H00Y 109.5 . . ?
C3 C4 H00Z 109.5 . . ?
H00X C4 H00Z 109.5 . . ?
H00Y C4 H00Z 109.5 . . ?
O1 Si1 C6 112.27(10) . . ?
O1 Si1 C7 101.23(11) . . ?
C6 Si1 C7 112.43(14) . . ?
O1 Si1 C5 112.04(12) . . ?
C6 Si1 C5 107.31(14) . . ?
C7 Si1 C5 111.62(16) . . ?
Si1 C5 H00U 109.5 . . ?
Si1 C5 H00V 109.5 . . ?
H00U C5 H00V 109.5 . . ?
Si1 C5 H00W 109.5 . . ?
H00U C5 H00W 109.5 . . ?
H00V C5 H00W 109.5 . . ?
Si1 C6 H00H 109.5 . . ?
Si1 C6 H6 109.5 . . ?
H00H C6 H6 109.5 . . ?
Si1 C6 H00O 109.5 . . ?
H00H C6 H00O 109.5 . . ?
H6 C6 H00O 109.5 . . ?
Si1 C7 H00R 109.5 . . ?
Si1 C7 H00S 109.5 . . ?
H00R C7 H00S 109.5 . . ?
Si1 C7 H00T 109.5 . . ?
H00R C7 H00T 109.5 . . ?
H00S C7 H00T 109.5 . . ?
C9 C8 C13 119.9(2) . . ?
C9 C8 N1 123.6(2) . . ?
C13 C8 N1 116.5(2) . . ?
C8 C9 C10 119.4(2) . . ?
C8 C9 H9 120.3 . . ?
C10 C9 H9 120.3 . . ?
C11 C10 C9 120.7(3) . . ?
C11 C10 H00P 119.6 . . ?
C9 C10 H00P 119.6 . . ?
C10 C11 C12 119.7(3) . . ?
C10 C11 H00Q 120.1 . . ?
C12 C11 H00Q 120.1 . . ?
C13 C12 C11 120.2(3) . . ?
C13 C12 H12 119.9 . . ?
C11 C12 H12 119.9 . . ?
C12 C13 C8 120.0(2) . . ?
C12 C13 H13 120.0 . . ?
C8 C13 H13 120.0 . . ?
C19 C14 C15 119.6(2) . . ?
C19 C14 C1 118.5(2) . . ?
C15 C14 C1 121.92(18) . . ?
C16 C15 C14 122.34(19) . . ?
C16 C15 H15 118.8 . . ?
C14 C15 H15 118.8 . . ?
C17 C16 C15 116.5(2) . . ?
C17 C16 H16 121.7 . . ?
C15 C16 H16 121.7 . . ?
O4 C17 C16 125.8(2) . . ?
O4 C17 C18 110.91(18) . . ?
C16 C17 C18 123.3(2) . . ?
C17 C18 C19 119.0(2) . . ?
C17 C18 C20 104.9(2) . . ?
C19 C18 C20 136.1(2) . . ?
C14 C19 C18 119.3(2) . . ?
C14 C19 H19 120.3 . . ?
C18 C19 H19 120.3 . . ?
C21 C20 C18 106.9(2) . . ?
C21 C20 H20 126.6 . . ?
C18 C20 H20 126.6 . . ?
C20 C21 O4 112.3(2) . . ?
C20 C21 H21 123.8 . . ?
O4 C21 H21 123.8 . . ?

_refine_diff_density_max         0.217
_refine_diff_density_min         -0.193
_refine_diff_density_rms         0.035

_shelx_res_file                  
;
TITL C:23DATA~1\RM2339~1\RM2339_a.res in P2(1)2(1)2(1)
    RM2339_a.res
    created by SHELXL-2018/3 at 17:57:54 on 08-Sep-2023
CELL 0.71073 9.9467 10.7574 19.8365 90.000 90.000 90.000
ZERR 4.0000 0.0004 0.0006 0.0009 0.000 0.000 0.000
LATT -1
SYMM 0.5-X, -Y, 0.5+Z
SYMM 0.5+X, 0.5-Y, -Z
SYMM -X, 0.5+Y, 0.5-Z
SFAC C H N O SI
UNIT 84 104 8 16 4
OMIT 0 3 6
OMIT 3 0 6
ACTA
LIST 4
BOND $H
HTAB
SIZE 1.000 0.439 0.173
TEMP -73
FMAP 2 1 53
PLAN 20 0 0
REM LIST 6 1
L.S. 10
WGHT    0.035700    0.516000
FVAR       0.51321
O1    4    0.406274    0.511033    0.663072    11.00000    0.02450    0.02541 =
         0.03435    0.00024   -0.00321    0.00027
N1    3    0.305894    0.608618    0.668812    11.00000    0.02330    0.02544 =
         0.03003   -0.00115    0.00046   -0.00068
C1    1    0.176153    0.547413    0.686051    11.00000    0.02333    0.03132 =
         0.02766   -0.00329    0.00155   -0.00250
AFIX  13
H1    2    0.104121    0.611438    0.680461    11.00000   -1.20000
AFIX   0
O2    4   -0.052783    0.495525    0.767029    11.00000    0.02761    0.07361 =
         0.05632    0.00024    0.00293   -0.00169
N2    3    0.054044    0.444752    0.779372    11.00000    0.03024    0.04965 =
         0.02937   -0.00423    0.00539   -0.00707
C2    1    0.181393    0.514417    0.761450    11.00000    0.02504    0.03846 =
         0.02804   -0.00354    0.00216   -0.00514
AFIX  13
H2    2    0.260757    0.459593    0.770038    11.00000   -1.20000
AFIX   0
O3    4    0.064967    0.343126    0.806365    11.00000    0.05169    0.05592 =
         0.06000    0.01597    0.01201   -0.01113
C3    1    0.190116    0.628100    0.806793    11.00000    0.04550    0.04650 =
         0.03127   -0.01169    0.00476   -0.01108
AFIX  23
H00A  2    0.107275    0.678144    0.801427    11.00000   -1.20000
H00D  2    0.267086    0.679996    0.792332    11.00000   -1.20000
AFIX   0
O4    4    0.036519    0.162155    0.507469    11.00000    0.04194    0.03742 =
         0.03349   -0.01093   -0.00624    0.00085
C4    1    0.207337    0.594551    0.880867    11.00000    0.05420    0.07304 =
         0.03290   -0.01533    0.00287   -0.00547
AFIX 137
H00X  2    0.125920    0.552954    0.897152    11.00000   -1.50000
H00Y  2    0.222657    0.670391    0.907139    11.00000   -1.50000
H00Z  2    0.284517    0.538717    0.885985    11.00000   -1.50000
AFIX   0
SI1   5    0.556214    0.554105    0.694915    11.00000    0.02539    0.03320 =
         0.03632    0.00024   -0.00382   -0.00450
C5    1    0.558341    0.548128    0.788380    11.00000    0.05578    0.08272 =
         0.04189    0.00706   -0.01686   -0.02362
AFIX 137
H00U  2    0.528876    0.465777    0.803479    11.00000   -1.50000
H00V  2    0.497460    0.611579    0.806401    11.00000   -1.50000
H00W  2    0.649812    0.563871    0.804631    11.00000   -1.50000
AFIX   0
C6    1    0.603047    0.713265    0.670001    11.00000    0.04110    0.04025 =
         0.05884   -0.00164    0.00185   -0.01198
AFIX 137
H00H  2    0.593927    0.722171    0.621047    11.00000   -1.50000
H6    2    0.696419    0.729421    0.683111    11.00000   -1.50000
H00O  2    0.543713    0.772883    0.692590    11.00000   -1.50000
AFIX   0
C7    1    0.667998    0.435934    0.657807    11.00000    0.03332    0.04733 =
         0.08415   -0.01203   -0.01261    0.00855
AFIX 137
H00R  2    0.665829    0.442761    0.608554    11.00000   -1.50000
H00S  2    0.637562    0.352926    0.671279    11.00000   -1.50000
H00T  2    0.760064    0.449253    0.673850    11.00000   -1.50000
AFIX   0
C8    1    0.298015    0.677023    0.606456    11.00000    0.02511    0.02626 =
         0.03140   -0.00093   -0.00149   -0.00352
C9    1    0.360252    0.639910    0.547572    11.00000    0.04558    0.03805 =
         0.03134    0.00046    0.00143    0.00733
AFIX  43
H9    2    0.408128    0.563558    0.545896    11.00000   -1.20000
AFIX   0
C10   1    0.352244    0.715267    0.490745    11.00000    0.05929    0.06022 =
         0.03147    0.00861    0.00209   -0.00056
AFIX  43
H00P  2    0.396312    0.690716    0.450396    11.00000   -1.20000
AFIX   0
C11   1    0.281513    0.824513    0.492302    11.00000    0.05379    0.04911 =
         0.04728    0.01955   -0.01092   -0.00688
AFIX  43
H00Q  2    0.276095    0.875105    0.453143    11.00000   -1.20000
AFIX   0
C12   1    0.218077    0.860805    0.551082    11.00000    0.04198    0.03160 =
         0.06719    0.00823   -0.01096    0.00123
AFIX  43
H12   2    0.167874    0.935907    0.552126    11.00000   -1.20000
AFIX   0
C13   1    0.227458    0.788247    0.608271    11.00000    0.03395    0.03032 =
         0.04745   -0.00206    0.00261    0.00018
AFIX  43
H13   2    0.185587    0.814466    0.648898    11.00000   -1.20000
AFIX   0
C14   1    0.139688    0.439105    0.640415    11.00000    0.02186    0.03058 =
         0.02602   -0.00178    0.00138   -0.00389
C15   1    0.183394    0.317802    0.653660    11.00000    0.02842    0.03387 =
         0.02663    0.00098   -0.00417   -0.00030
AFIX  43
H15   2    0.236320    0.302900    0.692698    11.00000   -1.20000
AFIX   0
C16   1    0.152290    0.219053    0.611984    11.00000    0.03549    0.02907 =
         0.03169   -0.00030   -0.00308    0.00204
AFIX  43
H16   2    0.180819    0.136771    0.621876    11.00000   -1.20000
AFIX   0
C17   1    0.077660    0.246128    0.555264    11.00000    0.02823    0.03412 =
         0.02675   -0.00585   -0.00006   -0.00268
C18   1    0.031161    0.364807    0.540202    11.00000    0.02867    0.03772 =
         0.02672   -0.00089   -0.00345   -0.00043
C19   1    0.062709    0.462477    0.583568    11.00000    0.03086    0.02967 =
         0.03316   -0.00088   -0.00355    0.00042
AFIX  43
H19   2    0.031766    0.544242    0.574259    11.00000   -1.20000
AFIX   0
C20   1   -0.044985    0.350272    0.479075    11.00000    0.04576    0.04576 =
         0.03493   -0.00536   -0.01506    0.00651
AFIX  43
H20   2   -0.090754    0.413963    0.455119    11.00000   -1.20000
AFIX   0
C21   1   -0.039054    0.230398    0.462476    11.00000    0.04267    0.05419 =
         0.03313   -0.00935   -0.01111    0.00240
AFIX  43
H21   2   -0.082008    0.195876    0.424016    11.00000   -1.20000
REM #####
REM #####
AFIX   0
HKLF 4


REM  C:23DATA~1\RM2339~1\RM2339_a.res in P2(1)2(1)2(1)
REM wR2 = 0.0858, GooF = S = 1.030, Restrained GooF = 1.030 for all data
REM R1 = 0.0354 for 4488 Fo > 4sig(Fo) and 0.0418 for all 4976 data
REM 257 parameters refined using 0 restraints

END

WGHT      0.0376      0.4678

REM No hydrogen bonds found for HTAB generation

REM Highest difference peak  0.217,  deepest hole -0.193,  1-sigma level  0.035
Q1    1   0.1581  0.4875  0.6621  11.00000  0.05    0.22
Q2    1   0.5692  0.6448  0.6742  11.00000  0.05    0.20
Q3    1   0.6275  0.4915  0.6766  11.00000  0.05    0.20
Q4    1   0.1363  0.3746  0.6623  11.00000  0.05    0.15
Q5    1   0.2354  0.4368  0.7611  11.00000  0.05    0.15
Q6    1   0.1029  0.2384  0.5806  11.00000  0.05    0.15
Q7    1   0.1765  0.5714  0.7810  11.00000  0.05    0.15
Q8    1   0.5999  0.4777  0.7777  11.00000  0.05    0.14
Q9    1   0.3724  0.6815  0.5192  11.00000  0.05    0.14
Q10   1   0.0667  0.4135  0.5571  11.00000  0.05    0.14
Q11   1   0.6375  0.3989  0.6949  11.00000  0.05    0.13
Q12   1   0.0799  0.3141  0.5425  11.00000  0.05    0.13
Q13   1   0.4747  0.5215  0.8192  11.00000  0.05    0.13
Q14   1  -0.0521  0.5582  0.7469  11.00000  0.05    0.13
Q15   1   0.3052  0.6420  0.6391  11.00000  0.05    0.13
Q16   1   0.0675  0.1995  0.5387  11.00000  0.05    0.13
Q17   1   0.4039  0.4452  0.6955  11.00000  0.05    0.13
Q18   1  -0.0658  0.1488  0.4382  11.00000  0.05    0.12
Q19   1   0.1404  0.2692  0.6435  11.00000  0.05    0.12
Q20   1   0.4349  0.4298  0.6371  11.00000  0.05    0.12
;
_shelx_res_checksum              78208
####################################################################### 
# 
# This file contains crystal structure data downloaded from the 
# Cambridge Structural Database (CSD) hosted by the Cambridge 
# Crystallographic Data Centre (CCDC).
# 
# Full information about CCDC data access policies and citation 
# guidelines are available at http://www.ccdc.cam.ac.uk/access/V1 
# 
# Audit and citation data items may have been added by the CCDC. 
# Please retain this information to preserve the provenance of 
# this file and to allow appropriate attribution of the data. 
# 
#######################################################################

data_RM2319_a
_database_code_depnum_ccdc_archive 'CCDC 2301586'
loop_
_audit_author_name
_audit_author_address
'Yara van Ingen'
;Cardiff University
United Kingdom
;
_audit_update_record             
;
2023-10-16 deposited with the CCDC.	2023-12-29 downloaded from the CCDC.
;

_audit_creation_method           SHELXL-2018/3
_shelx_SHELXL_version_number     2018/3
_chemical_name_systematic        ?
_chemical_name_common            ?
_chemical_melting_point          ?
_chemical_formula_moiety         'C19 H26 N2 O3 Si'
_chemical_formula_sum            'C19 H26 N2 O3 Si'
_chemical_formula_weight         358.51

loop_
_atom_type_symbol
_atom_type_description
_atom_type_scat_dispersion_real
_atom_type_scat_dispersion_imag
_atom_type_scat_source
C C 0.0033 0.0016 'International Tables Vol C Tables 4.2.6.8 and 6.1.1.4'
H H 0.0000 0.0000 'International Tables Vol C Tables 4.2.6.8 and 6.1.1.4'
N N 0.0061 0.0033 'International Tables Vol C Tables 4.2.6.8 and 6.1.1.4'
O O 0.0106 0.0060 'International Tables Vol C Tables 4.2.6.8 and 6.1.1.4'
Si Si 0.0817 0.0704 'International Tables Vol C Tables 4.2.6.8 and 6.1.1.4'

_space_group_crystal_system      monoclinic
_space_group_IT_number           9
_space_group_name_H-M_alt        'C c'
_space_group_name_Hall           'C -2yc'

_shelx_space_group_comment       
;
The symmetry employed for this shelxl refinement is uniquely defined
by the following loop, which should always be used as a source of
symmetry information in preference to the above space-group names.
They are only intended as comments.
;

loop_
_space_group_symop_operation_xyz
'x, y, z'
'x, -y, z+1/2'
'x+1/2, y+1/2, z'
'x+1/2, -y+1/2, z+1/2'

_cell_length_a                   15.3631(5)
_cell_length_b                   11.8472(3)
_cell_length_c                   22.4626(7)
_cell_angle_alpha                90
_cell_angle_beta                 90.492(3)
_cell_angle_gamma                90
_cell_volume                     4088.3(2)
_cell_formula_units_Z            8
_cell_measurement_temperature    200(2)
_cell_measurement_reflns_used    11479
_cell_measurement_theta_min      3.35300
_cell_measurement_theta_max      28.9740

_exptl_crystal_description       blocks
_exptl_crystal_colour            colourless
_exptl_crystal_density_meas      ?
_exptl_crystal_density_method    ?
_exptl_crystal_density_diffrn    1.165
_exptl_crystal_F_000             1536
_exptl_transmission_factor_min   ?
_exptl_transmission_factor_max   ?
_exptl_crystal_size_max          0.496
_exptl_crystal_size_mid          0.192
_exptl_crystal_size_min          0.149
_exptl_absorpt_coefficient_mu    0.133
_shelx_estimated_absorpt_T_min   0.937
_shelx_estimated_absorpt_T_max   0.980
_exptl_absorpt_correction_type   gaussian
_exptl_absorpt_correction_T_min  0.490
_exptl_absorpt_correction_T_max  1.000
_exptl_absorpt_process_details   
;
CrysAlisPro 1.171.42.90a (Rigaku Oxford Diffraction, 2023)
Numerical absorption correction based on gaussian integration over
a multifaceted crystal model
Empirical absorption correction using spherical harmonics,
implemented in SCALE3 ABSPACK scaling algorithm.
;
_exptl_absorpt_special_details   ?
_diffrn_ambient_temperature      200(2)
_diffrn_radiation_wavelength     0.71073
_diffrn_radiation_type           MoK\a
_diffrn_source                   'micro-focus sealed X-ray tube'
_diffrn_measurement_device_type  'SuperNova, Dual, Cu at home/near, Atlas'
_diffrn_measurement_method       'w/ scans'
_diffrn_detector_area_resol_mean ?
_diffrn_reflns_number            19513
_diffrn_reflns_av_unetI/netI     0.0255
_diffrn_reflns_av_R_equivalents  0.0218
_diffrn_reflns_limit_h_min       -16
_diffrn_reflns_limit_h_max       20
_diffrn_reflns_limit_k_min       -15
_diffrn_reflns_limit_k_max       15
_diffrn_reflns_limit_l_min       -30
_diffrn_reflns_limit_l_max       28
_diffrn_reflns_theta_min         3.439
_diffrn_reflns_theta_max         29.719
_diffrn_reflns_theta_full        25.242
_diffrn_measured_fraction_theta_max 0.885
_diffrn_measured_fraction_theta_full 0.997
_diffrn_reflns_Laue_measured_fraction_max 0.885
_diffrn_reflns_Laue_measured_fraction_full 0.997
_diffrn_reflns_point_group_measured_fraction_max 0.685
_diffrn_reflns_point_group_measured_fraction_full 0.839
_reflns_number_total             7966
_reflns_number_gt                7351
_reflns_threshold_expression     'I > 2\s(I)'
_reflns_Friedel_coverage         0.547
_reflns_Friedel_fraction_max     0.485
_reflns_Friedel_fraction_full    0.680

_reflns_special_details          
;
 Reflections were merged by SHELXL according to the crystal
 class for the calculation of statistics and refinement.
 
 _reflns_Friedel_fraction is defined as the number of unique
 Friedel pairs measured divided by the number that would be
 possible theoretically, ignoring centric projections and
 systematic absences. Completness statistics refer to single and
 composite reflections containing twin component 1 only.
;

_computing_data_collection       'CrysAlisPro 1.171.42.90a (Rigaku OD, 2023)'
_computing_cell_refinement       'CrysAlisPro 1.171.42.90a (Rigaku OD, 2023)'
_computing_data_reduction        'CrysAlisPro 1.171.42.90a (Rigaku OD, 2023)'
_computing_structure_solution    'SHELXT 2018/2 (Sheldrick, 2018)'
_computing_structure_refinement  'SHELXL-2018/3 (Sheldrick, 2018)'
_computing_molecular_graphics    'ORTEP, Mercury'
_computing_publication_material  ?
_refine_special_details          
;
 Refined as a 2-component inversion twin.
;
_refine_ls_structure_factor_coef Fsqd
_refine_ls_matrix_type           full
_refine_ls_weighting_scheme      calc
_refine_ls_weighting_details     
'w=1/[\s^2^(Fo^2^)+(0.0465P)^2^+2.9464P] where P=(Fo^2^+2Fc^2^)/3'
_atom_sites_solution_primary     intrinsic
_atom_sites_solution_secondary   difmap
_atom_sites_solution_hydrogens   mixed
_refine_ls_hydrogen_treatment    mixed
_refine_ls_extinction_method     none
_refine_ls_extinction_coef       .
_refine_ls_abs_structure_details 
;
 Refined as an inversion twin.
;
_refine_ls_abs_structure_Flack   0.06(12)
_chemical_absolute_configuration ?
_refine_ls_number_reflns         7966
_refine_ls_number_parameters     472
_refine_ls_number_restraints     2
_refine_ls_R_factor_all          0.0409
_refine_ls_R_factor_gt           0.0364
_refine_ls_wR_factor_ref         0.0988
_refine_ls_wR_factor_gt          0.0952
_refine_ls_goodness_of_fit_ref   1.025
_refine_ls_restrained_S_all      1.025
_refine_ls_shift/su_max          0.006
_refine_ls_shift/su_mean         0.000

loop_
_atom_site_label
_atom_site_type_symbol
_atom_site_fract_x
_atom_site_fract_y
_atom_site_fract_z
_atom_site_U_iso_or_equiv
_atom_site_adp_type
_atom_site_occupancy
_atom_site_site_symmetry_order
_atom_site_calc_flag
_atom_site_refinement_flags_posn
_atom_site_refinement_flags_adp
_atom_site_refinement_flags_occupancy
_atom_site_disorder_assembly
_atom_site_disorder_group
O1 O 0.48054(12) 0.35896(16) 0.39169(9) 0.0292(4) Uani 1 1 d . . . . .
O6 O 0.39187(17) 0.5832(2) 0.50239(14) 0.0585(7) Uani 1 1 d . . . . .
N1 N 0.56823(14) 0.32253(18) 0.40663(10) 0.0257(5) Uani 1 1 d . . . . .
C1 C 0.62011(18) 0.4272(2) 0.41657(12) 0.0270(5) Uani 1 1 d . . . . .
C2 C 0.59586(19) 0.4744(2) 0.47787(13) 0.0273(6) Uani 1 1 d . . . . .
O3 O 0.60739(17) 0.6685(2) 0.49670(15) 0.0625(8) Uani 1 1 d . . . . .
N3 N 0.43898(14) 0.92534(18) 0.59490(10) 0.0258(5) Uani 1 1 d . . . . .
C3 C 0.6192(2) 0.3949(3) 0.52861(13) 0.0338(6) Uani 1 1 d . . . . .
H00A H 0.590173 0.321390 0.521499 0.041 Uiso 1 1 calc R U . . .
H00B H 0.682790 0.381634 0.528442 0.041 Uiso 1 1 calc R U . . .
O4 O 0.52605(11) 0.88413(15) 0.60699(8) 0.0275(4) Uani 1 1 d . . . . .
N4 N 0.35362(16) 0.6702(2) 0.51439(10) 0.0318(5) Uani 1 1 d . . . . .
C4 C 0.5935(3) 0.4379(3) 0.58944(15) 0.0476(9) Uani 1 1 d . . . . .
H00F H 0.622870 0.509846 0.597330 0.071 Uiso 1 1 calc R U . . .
H00G H 0.610729 0.382695 0.619830 0.071 Uiso 1 1 calc R U . . .
H00I H 0.530332 0.448958 0.590530 0.071 Uiso 1 1 calc R U . . .
O5 O 0.27438(14) 0.6766(2) 0.51810(10) 0.0436(5) Uani 1 1 d . . . . .
C6 C 0.40562(19) 0.7766(2) 0.52337(12) 0.0257(6) Uani 1 1 d . . . . .
C7 C 0.38211(19) 0.8570(2) 0.47281(12) 0.0320(6) Uani 1 1 d . . . . .
H00C H 0.318509 0.870453 0.473038 0.038 Uiso 1 1 calc R U . . .
H00D H 0.411351 0.930323 0.479903 0.038 Uiso 1 1 calc R U . . .
C8 C 0.4079(2) 0.8130(3) 0.41180(14) 0.0427(8) Uani 1 1 d . . . . .
H01U H 0.385729 0.864208 0.380939 0.064 Uiso 1 1 calc R U . . .
H01V H 0.383066 0.737634 0.405740 0.064 Uiso 1 1 calc R U . . .
H01W H 0.471473 0.808827 0.409437 0.064 Uiso 1 1 calc R U . . .
C10 C 0.61531(19) 0.5104(2) 0.36585(12) 0.0308(6) Uani 1 1 d . . . . .
H1 H 0.537(2) 0.497(3) 0.4779(16) 0.046 Uiso 1 1 d . U . . .
H1B H 0.463(3) 0.756(3) 0.5217(16) 0.046 Uiso 1 1 d . U . . .
C00I C 0.38303(17) 0.8246(2) 0.58469(12) 0.0254(5) Uani 1 1 d . . . . .
H1C H 0.327(2) 0.853(3) 0.5798(15) 0.038 Uiso 1 1 d . U . . .
H1A H 0.683(2) 0.399(3) 0.4191(15) 0.038 Uiso 1 1 d . U . . .
Si1 Si 0.40230(5) 0.27475(6) 0.41936(3) 0.03052(18) Uani 1 1 d . . . . .
C11 C 0.5431(2) 0.5795(2) 0.35588(15) 0.0391(7) Uani 1 1 d . . . . .
H11 H 0.495672 0.577510 0.382733 0.047 Uiso 1 1 calc R U . . .
C12 C 0.5400(3) 0.6509(3) 0.30711(16) 0.0504(9) Uani 1 1 d . . . . .
H12 H 0.490421 0.697278 0.300529 0.060 Uiso 1 1 calc R U . . .
C13 C 0.6092(3) 0.6550(3) 0.26781(17) 0.0566(10) Uani 1 1 d . . . . .
H01X H 0.607147 0.704430 0.234523 0.068 Uiso 1 1 calc R U . . .
C15 C 0.6834(2) 0.5158(3) 0.32615(15) 0.0439(7) Uani 1 1 d . . . . .
H01S H 0.733167 0.469606 0.332499 0.053 Uiso 1 1 calc R U . . .
C20 C 0.60449(18) 0.2586(2) 0.35827(13) 0.0274(5) Uani 1 1 d . . . . .
C21 C 0.6744(2) 0.1893(2) 0.37247(13) 0.0365(6) Uani 1 1 d . . . . .
H21 H 0.694261 0.184304 0.412549 0.044 Uiso 1 1 calc R U . . .
C22 C 0.7153(2) 0.1274(3) 0.32878(16) 0.0470(8) Uani 1 1 d . . . . .
H22 H 0.763701 0.080877 0.338725 0.056 Uiso 1 1 calc R U . . .
C23 C 0.6856(2) 0.1333(3) 0.27007(16) 0.0443(8) Uani 1 1 d . . . . .
H01T H 0.712898 0.090192 0.239847 0.053 Uiso 1 1 calc R U . . .
C24 C 0.6165(2) 0.2021(3) 0.25648(14) 0.0412(7) Uani 1 1 d . . . . .
H24 H 0.596540 0.206956 0.216402 0.049 Uiso 1 1 calc R U . . .
C25 C 0.5750(2) 0.2648(3) 0.29994(14) 0.0344(6) Uani 1 1 d . . . . .
H25 H 0.526872 0.311525 0.289821 0.041 Uiso 1 1 calc R U . . .
C30 C 0.4109(2) 0.2595(3) 0.50117(17) 0.0489(9) Uani 1 1 d . . . . .
H01D H 0.359342 0.219991 0.515990 0.073 Uiso 1 1 calc R U . . .
H01E H 0.414576 0.334356 0.519555 0.073 Uiso 1 1 calc R U . . .
H01F H 0.463179 0.215979 0.511310 0.073 Uiso 1 1 calc R U . . .
C31 C 0.3011(2) 0.3516(3) 0.39953(17) 0.0479(8) Uani 1 1 d . . . . .
H01J H 0.299489 0.365322 0.356512 0.072 Uiso 1 1 calc R U . . .
H01K H 0.299814 0.423853 0.420722 0.072 Uiso 1 1 calc R U . . .
H01L H 0.250575 0.306208 0.410856 0.072 Uiso 1 1 calc R U . . .
C32 C 0.4057(2) 0.1355(3) 0.38258(17) 0.0468(8) Uani 1 1 d . . . . .
H01G H 0.395840 0.144978 0.339702 0.070 Uiso 1 1 calc R U . . .
H01H H 0.360171 0.086954 0.399025 0.070 Uiso 1 1 calc R U . . .
H01I H 0.462730 0.100749 0.389480 0.070 Uiso 1 1 calc R U . . .
C40 C 0.40840(18) 0.9919(2) 0.64444(12) 0.0272(5) Uani 1 1 d . . . . .
C41 C 0.4477(2) 0.9918(3) 0.70009(13) 0.0364(7) Uani 1 1 d . . . . .
H41 H 0.496113 0.944106 0.708064 0.044 Uiso 1 1 calc R U . . .
C42 C 0.4154(2) 1.0624(3) 0.74429(15) 0.0460(8) Uani 1 1 d . . . . .
H42 H 0.442446 1.063042 0.782470 0.055 Uiso 1 1 calc R U . . .
C43 C 0.3458(3) 1.1301(3) 0.73363(16) 0.0508(9) Uani 1 1 d . . . . .
H43 H 0.324991 1.178475 0.764074 0.061 Uiso 1 1 calc R U . . .
C44 C 0.3054(3) 1.1288(3) 0.67868(17) 0.0503(9) Uani 1 1 d . . . . .
H44 H 0.255589 1.174538 0.671694 0.060 Uiso 1 1 calc R U . . .
C45 C 0.3370(2) 1.0611(3) 0.63364(14) 0.0377(7) Uani 1 1 d . . . . .
H45 H 0.310067 1.061970 0.595432 0.045 Uiso 1 1 calc R U . . .
C50 C 0.38401(17) 0.7382(2) 0.63460(12) 0.0267(5) Uani 1 1 d . . . . .
C51 C 0.4526(2) 0.6644(2) 0.64350(13) 0.0338(6) Uani 1 1 d . . . . .
H51 H 0.501415 0.666817 0.617850 0.041 Uiso 1 1 calc R U . . .
C52 C 0.4505(2) 0.5865(3) 0.68996(15) 0.0398(7) Uani 1 1 d . . . . .
H52 H 0.497708 0.535868 0.695888 0.048 Uiso 1 1 calc R U . . .
C53 C 0.3799(2) 0.5829(3) 0.72723(15) 0.0440(8) Uani 1 1 d . . . . .
H53 H 0.378544 0.529679 0.758863 0.053 Uiso 1 1 calc R U . . .
C54 C 0.3119(2) 0.6555(3) 0.71886(16) 0.0458(8) Uani 1 1 d . . . . .
H54 H 0.263381 0.652605 0.744724 0.055 Uiso 1 1 calc R U . . .
C55 C 0.3133(2) 0.7337(3) 0.67272(13) 0.0359(6) Uani 1 1 d . . . . .
H55 H 0.265788 0.784144 0.667243 0.043 Uiso 1 1 calc R U . . .
C60 C 0.7046(2) 0.8891(3) 0.59462(17) 0.0470(8) Uani 1 1 d . . . . .
H01M H 0.701409 0.813521 0.577061 0.071 Uiso 1 1 calc R U . . .
H01N H 0.711445 0.882764 0.637906 0.071 Uiso 1 1 calc R U . . .
H01O H 0.754537 0.929704 0.578207 0.071 Uiso 1 1 calc R U . . .
C61 C 0.6028(2) 1.1082(3) 0.61270(17) 0.0464(8) Uani 1 1 d . . . . .
H01P H 0.650023 1.154318 0.596565 0.070 Uiso 1 1 calc R U . . .
H01Q H 0.610867 1.099961 0.655805 0.070 Uiso 1 1 calc R U . . .
H01R H 0.546850 1.145116 0.604520 0.070 Uiso 1 1 calc R U . . .
C62 C 0.5923(2) 0.9807(3) 0.49553(16) 0.0440(8) Uani 1 1 d . . . . .
H01A H 0.642817 1.020934 0.479678 0.066 Uiso 1 1 calc R U . . .
H01B H 0.539162 1.022912 0.486074 0.066 Uiso 1 1 calc R U . . .
H01C H 0.588900 0.905405 0.477554 0.066 Uiso 1 1 calc R U . . .
C14 C 0.6806(3) 0.5872(3) 0.27724(17) 0.0574(10) Uani 1 1 d . . . . .
H01Y H 0.727981 0.589266 0.250331 0.069 Uiso 1 1 calc R U . . .
Si2 Si 0.60398(5) 0.96695(6) 0.57715(3) 0.02996(18) Uani 1 1 d . . . . .
O2 O 0.72579(15) 0.5770(2) 0.48422(12) 0.0495(6) Uani 1 1 d . . . . .
N2 N 0.64683(16) 0.5823(2) 0.48655(11) 0.0336(5) Uani 1 1 d . . . . .

loop_
_atom_site_aniso_label
_atom_site_aniso_U_11
_atom_site_aniso_U_22
_atom_site_aniso_U_33
_atom_site_aniso_U_23
_atom_site_aniso_U_13
_atom_site_aniso_U_12
O1 0.0250(9) 0.0272(9) 0.0355(11) 0.0021(8) 0.0017(8) 0.0008(7)
O6 0.0492(14) 0.0342(12) 0.092(2) -0.0220(13) 0.0086(14) 0.0014(10)
N1 0.0267(11) 0.0258(11) 0.0247(11) -0.0008(9) 0.0023(9) 0.0020(8)
C1 0.0252(13) 0.0271(13) 0.0289(14) -0.0014(10) 0.0028(10) -0.0006(10)
C2 0.0252(14) 0.0262(13) 0.0306(15) -0.0032(10) 0.0014(11) -0.0005(10)
O3 0.0502(15) 0.0331(12) 0.104(2) -0.0237(14) 0.0082(14) 0.0012(11)
N3 0.0250(11) 0.0265(11) 0.0260(11) 0.0000(9) 0.0013(9) 0.0033(8)
C3 0.0363(15) 0.0370(15) 0.0281(14) -0.0028(12) 0.0009(12) 0.0071(12)
O4 0.0244(9) 0.0276(9) 0.0305(10) 0.0011(8) 0.0019(8) 0.0030(7)
N4 0.0332(13) 0.0329(12) 0.0295(13) -0.0050(10) 0.0004(10) -0.0011(10)
C4 0.062(2) 0.053(2) 0.0278(17) -0.0061(15) -0.0004(15) 0.0093(18)
O5 0.0278(11) 0.0514(13) 0.0517(14) -0.0055(11) 0.0016(9) -0.0066(9)
C6 0.0241(13) 0.0277(13) 0.0255(14) -0.0024(10) 0.0020(11) 0.0018(10)
C7 0.0367(15) 0.0347(14) 0.0247(14) 0.0001(11) 0.0021(11) 0.0036(11)
C8 0.052(2) 0.0528(19) 0.0234(15) -0.0072(14) 0.0035(14) 0.0048(17)
C10 0.0368(15) 0.0256(13) 0.0302(14) -0.0010(11) 0.0043(11) -0.0051(11)
C00I 0.0255(13) 0.0270(12) 0.0236(12) -0.0018(10) 0.0009(10) 0.0031(10)
Si1 0.0277(4) 0.0302(4) 0.0337(4) 0.0028(3) 0.0018(3) -0.0014(3)
C11 0.0473(19) 0.0309(14) 0.0391(17) 0.0020(13) 0.0063(14) 0.0027(13)
C12 0.073(3) 0.0339(16) 0.0439(19) 0.0069(14) 0.0013(17) 0.0067(16)
C13 0.092(3) 0.0422(19) 0.0361(19) 0.0105(15) 0.0078(19) -0.0059(19)
C15 0.0467(19) 0.0415(17) 0.0436(19) 0.0018(15) 0.0124(14) -0.0014(14)
C20 0.0315(14) 0.0230(11) 0.0277(14) -0.0004(10) 0.0036(10) -0.0035(10)
C21 0.0463(18) 0.0322(14) 0.0310(15) 0.0027(12) 0.0001(12) 0.0093(12)
C22 0.058(2) 0.0363(16) 0.0471(19) 0.0016(14) 0.0068(16) 0.0165(15)
C23 0.054(2) 0.0388(16) 0.0403(19) -0.0088(14) 0.0145(15) 0.0028(15)
C24 0.0506(19) 0.0461(17) 0.0270(15) -0.0073(13) 0.0023(13) -0.0106(14)
C25 0.0342(15) 0.0358(14) 0.0333(15) -0.0001(12) -0.0013(12) -0.0011(11)
C30 0.044(2) 0.059(2) 0.043(2) 0.0078(17) 0.0039(16) -0.0103(16)
C31 0.0358(17) 0.055(2) 0.053(2) 0.0108(17) 0.0013(14) 0.0057(15)
C32 0.0463(19) 0.0331(15) 0.061(2) -0.0064(15) 0.0060(16) -0.0090(13)
C40 0.0336(14) 0.0217(11) 0.0265(13) 0.0007(10) 0.0050(11) 0.0013(10)
C41 0.0467(18) 0.0360(14) 0.0264(15) -0.0016(12) 0.0002(12) 0.0074(13)
C42 0.067(2) 0.0435(18) 0.0272(15) -0.0073(13) 0.0039(15) 0.0029(16)
C43 0.077(3) 0.0361(17) 0.0401(19) -0.0078(14) 0.0222(17) 0.0059(16)
C44 0.057(2) 0.0420(18) 0.052(2) 0.0009(15) 0.0142(16) 0.0223(15)
C45 0.0447(18) 0.0342(15) 0.0342(16) -0.0003(12) 0.0012(13) 0.0105(12)
C50 0.0307(14) 0.0258(12) 0.0237(13) -0.0023(10) 0.0018(10) -0.0016(10)
C51 0.0377(16) 0.0335(14) 0.0304(15) 0.0031(12) 0.0079(12) 0.0034(11)
C52 0.0481(18) 0.0336(15) 0.0378(16) 0.0040(13) -0.0020(13) 0.0053(13)
C53 0.060(2) 0.0426(18) 0.0293(17) 0.0083(14) 0.0044(15) -0.0091(15)
C54 0.0456(19) 0.058(2) 0.0342(17) 0.0087(15) 0.0117(14) -0.0056(16)
C55 0.0332(15) 0.0437(16) 0.0310(15) 0.0009(13) 0.0059(11) 0.0008(12)
C60 0.0334(17) 0.059(2) 0.0484(19) 0.0091(16) 0.0001(14) 0.0074(15)
C61 0.0454(19) 0.0362(16) 0.058(2) -0.0027(15) 0.0061(16) -0.0107(14)
C62 0.0404(18) 0.056(2) 0.0359(18) 0.0109(15) 0.0039(14) -0.0083(15)
C14 0.072(3) 0.056(2) 0.044(2) 0.0081(18) 0.0241(19) -0.008(2)
Si2 0.0262(4) 0.0314(4) 0.0323(4) 0.0022(3) 0.0011(3) -0.0011(3)
O2 0.0288(12) 0.0499(13) 0.0699(17) -0.0121(12) 0.0001(11) -0.0070(10)
N2 0.0312(13) 0.0325(12) 0.0370(14) -0.0080(10) 0.0027(10) -0.0012(9)

_geom_special_details            
;
 All esds (except the esd in the dihedral angle between two l.s. planes)
 are estimated using the full covariance matrix.  The cell esds are taken
 into account individually in the estimation of esds in distances, angles
 and torsion angles; correlations between esds in cell parameters are only
 used when they are defined by crystal symmetry.  An approximate (isotropic)
 treatment of cell esds is used for estimating esds involving l.s. planes.
;

loop_
_geom_bond_atom_site_label_1
_geom_bond_atom_site_label_2
_geom_bond_distance
_geom_bond_site_symmetry_2
_geom_bond_publ_flag
O1 N1 1.451(3) . ?
O1 Si1 1.685(2) . ?
O6 N4 1.217(3) . ?
N1 C20 1.440(3) . ?
N1 C1 1.490(3) . ?
C1 C10 1.508(4) . ?
C1 C2 1.535(4) . ?
C1 H1A 1.03(3) . ?
C2 N2 1.511(4) . ?
C2 C3 1.519(4) . ?
C2 H1 0.94(4) . ?
O3 N2 1.210(3) . ?
N3 C40 1.446(3) . ?
N3 O4 1.447(3) . ?
N3 C00I 1.488(3) . ?
C3 C4 1.514(4) . ?
C3 H00A 0.9900 . ?
C3 H00B 0.9900 . ?
O4 Si2 1.691(2) . ?
N4 O5 1.223(3) . ?
N4 C6 1.505(4) . ?
C4 H00F 0.9800 . ?
C4 H00G 0.9800 . ?
C4 H00I 0.9800 . ?
C6 C7 1.524(4) . ?
C6 C00I 1.533(4) . ?
C6 H1B 0.91(4) . ?
C7 C8 1.522(4) . ?
C7 H00C 0.9900 . ?
C7 H00D 0.9900 . ?
C8 H01U 0.9800 . ?
C8 H01V 0.9800 . ?
C8 H01W 0.9800 . ?
C10 C15 1.382(4) . ?
C10 C11 1.395(4) . ?
C00I C50 1.518(4) . ?
C00I H1C 0.93(4) . ?
Si1 C32 1.846(3) . ?
Si1 C30 1.850(4) . ?
Si1 C31 1.852(3) . ?
C11 C12 1.385(4) . ?
C11 H11 0.9500 . ?
C12 C13 1.388(6) . ?
C12 H12 0.9500 . ?
C13 C14 1.375(6) . ?
C13 H01X 0.9500 . ?
C15 C14 1.387(5) . ?
C15 H01S 0.9500 . ?
C20 C25 1.385(4) . ?
C20 C21 1.387(4) . ?
C21 C22 1.381(4) . ?
C21 H21 0.9500 . ?
C22 C23 1.394(5) . ?
C22 H22 0.9500 . ?
C23 C24 1.372(5) . ?
C23 H01T 0.9500 . ?
C24 C25 1.386(4) . ?
C24 H24 0.9500 . ?
C25 H25 0.9500 . ?
C30 H01D 0.9800 . ?
C30 H01E 0.9800 . ?
C30 H01F 0.9800 . ?
C31 H01J 0.9800 . ?
C31 H01K 0.9800 . ?
C31 H01L 0.9800 . ?
C32 H01G 0.9800 . ?
C32 H01H 0.9800 . ?
C32 H01I 0.9800 . ?
C40 C41 1.383(4) . ?
C40 C45 1.389(4) . ?
C41 C42 1.393(4) . ?
C41 H41 0.9500 . ?
C42 C43 1.356(5) . ?
C42 H42 0.9500 . ?
C43 C44 1.377(5) . ?
C43 H43 0.9500 . ?
C44 C45 1.382(4) . ?
C44 H44 0.9500 . ?
C45 H45 0.9500 . ?
C50 C51 1.383(4) . ?
C50 C55 1.391(4) . ?
C51 C52 1.394(4) . ?
C51 H51 0.9500 . ?
C52 C53 1.375(5) . ?
C52 H52 0.9500 . ?
C53 C54 1.366(5) . ?
C53 H53 0.9500 . ?
C54 C55 1.390(5) . ?
C54 H54 0.9500 . ?
C55 H55 0.9500 . ?
C60 Si2 1.839(3) . ?
C60 H01M 0.9800 . ?
C60 H01N 0.9800 . ?
C60 H01O 0.9800 . ?
C61 Si2 1.855(3) . ?
C61 H01P 0.9800 . ?
C61 H01Q 0.9800 . ?
C61 H01R 0.9800 . ?
C62 Si2 1.848(4) . ?
C62 H01A 0.9800 . ?
C62 H01B 0.9800 . ?
C62 H01C 0.9800 . ?
C14 H01Y 0.9500 . ?
O2 N2 1.216(3) . ?

loop_
_geom_angle_atom_site_label_1
_geom_angle_atom_site_label_2
_geom_angle_atom_site_label_3
_geom_angle
_geom_angle_site_symmetry_1
_geom_angle_site_symmetry_3
_geom_angle_publ_flag
N1 O1 Si1 113.72(14) . . ?
C20 N1 O1 110.3(2) . . ?
C20 N1 C1 109.9(2) . . ?
O1 N1 C1 106.34(18) . . ?
N1 C1 C10 114.1(2) . . ?
N1 C1 C2 107.7(2) . . ?
C10 C1 C2 115.4(2) . . ?
N1 C1 H1A 103.7(19) . . ?
C10 C1 H1A 107.2(19) . . ?
C2 C1 H1A 107.9(19) . . ?
N2 C2 C3 108.0(2) . . ?
N2 C2 C1 107.1(2) . . ?
C3 C2 C1 112.9(2) . . ?
N2 C2 H1 105(2) . . ?
C3 C2 H1 113(2) . . ?
C1 C2 H1 110(2) . . ?
C40 N3 O4 110.2(2) . . ?
C40 N3 C00I 111.4(2) . . ?
O4 N3 C00I 106.86(18) . . ?
C4 C3 C2 114.0(3) . . ?
C4 C3 H00A 108.8 . . ?
C2 C3 H00A 108.8 . . ?
C4 C3 H00B 108.8 . . ?
C2 C3 H00B 108.8 . . ?
H00A C3 H00B 107.6 . . ?
N3 O4 Si2 112.72(14) . . ?
O6 N4 O5 123.4(3) . . ?
O6 N4 C6 118.8(2) . . ?
O5 N4 C6 117.8(2) . . ?
C3 C4 H00F 109.5 . . ?
C3 C4 H00G 109.5 . . ?
H00F C4 H00G 109.5 . . ?
C3 C4 H00I 109.5 . . ?
H00F C4 H00I 109.5 . . ?
H00G C4 H00I 109.5 . . ?
N4 C6 C7 107.6(2) . . ?
N4 C6 C00I 107.9(2) . . ?
C7 C6 C00I 112.6(2) . . ?
N4 C6 H1B 106(2) . . ?
C7 C6 H1B 111(2) . . ?
C00I C6 H1B 111(2) . . ?
C8 C7 C6 113.3(2) . . ?
C8 C7 H00C 108.9 . . ?
C6 C7 H00C 108.9 . . ?
C8 C7 H00D 108.9 . . ?
C6 C7 H00D 108.9 . . ?
H00C C7 H00D 107.7 . . ?
C7 C8 H01U 109.5 . . ?
C7 C8 H01V 109.5 . . ?
H01U C8 H01V 109.5 . . ?
C7 C8 H01W 109.5 . . ?
H01U C8 H01W 109.5 . . ?
H01V C8 H01W 109.5 . . ?
C15 C10 C11 118.3(3) . . ?
C15 C10 C1 119.0(3) . . ?
C11 C10 C1 122.6(3) . . ?
N3 C00I C50 115.1(2) . . ?
N3 C00I C6 107.5(2) . . ?
C50 C00I C6 114.4(2) . . ?
N3 C00I H1C 105(2) . . ?
C50 C00I H1C 110(2) . . ?
C6 C00I H1C 104(2) . . ?
O1 Si1 C32 109.95(14) . . ?
O1 Si1 C30 112.31(14) . . ?
C32 Si1 C30 110.81(19) . . ?
O1 Si1 C31 102.71(14) . . ?
C32 Si1 C31 110.98(18) . . ?
C30 Si1 C31 109.83(18) . . ?
C12 C11 C10 120.5(3) . . ?
C12 C11 H11 119.8 . . ?
C10 C11 H11 119.8 . . ?
C11 C12 C13 120.2(4) . . ?
C11 C12 H12 119.9 . . ?
C13 C12 H12 119.9 . . ?
C14 C13 C12 119.7(3) . . ?
C14 C13 H01X 120.1 . . ?
C12 C13 H01X 120.1 . . ?
C10 C15 C14 121.4(3) . . ?
C10 C15 H01S 119.3 . . ?
C14 C15 H01S 119.3 . . ?
C25 C20 C21 119.7(3) . . ?
C25 C20 N1 124.1(3) . . ?
C21 C20 N1 116.2(2) . . ?
C22 C21 C20 120.5(3) . . ?
C22 C21 H21 119.7 . . ?
C20 C21 H21 119.7 . . ?
C21 C22 C23 119.9(3) . . ?
C21 C22 H22 120.1 . . ?
C23 C22 H22 120.1 . . ?
C24 C23 C22 119.2(3) . . ?
C24 C23 H01T 120.4 . . ?
C22 C23 H01T 120.4 . . ?
C23 C24 C25 121.4(3) . . ?
C23 C24 H24 119.3 . . ?
C25 C24 H24 119.3 . . ?
C20 C25 C24 119.3(3) . . ?
C20 C25 H25 120.3 . . ?
C24 C25 H25 120.3 . . ?
Si1 C30 H01D 109.5 . . ?
Si1 C30 H01E 109.5 . . ?
H01D C30 H01E 109.5 . . ?
Si1 C30 H01F 109.5 . . ?
H01D C30 H01F 109.5 . . ?
H01E C30 H01F 109.5 . . ?
Si1 C31 H01J 109.5 . . ?
Si1 C31 H01K 109.5 . . ?
H01J C31 H01K 109.5 . . ?
Si1 C31 H01L 109.5 . . ?
H01J C31 H01L 109.5 . . ?
H01K C31 H01L 109.5 . . ?
Si1 C32 H01G 109.5 . . ?
Si1 C32 H01H 109.5 . . ?
H01G C32 H01H 109.5 . . ?
Si1 C32 H01I 109.5 . . ?
H01G C32 H01I 109.5 . . ?
H01H C32 H01I 109.5 . . ?
C41 C40 C45 119.7(3) . . ?
C41 C40 N3 123.6(3) . . ?
C45 C40 N3 116.7(2) . . ?
C40 C41 C42 119.2(3) . . ?
C40 C41 H41 120.4 . . ?
C42 C41 H41 120.4 . . ?
C43 C42 C41 121.0(3) . . ?
C43 C42 H42 119.5 . . ?
C41 C42 H42 119.5 . . ?
C42 C43 C44 120.0(3) . . ?
C42 C43 H43 120.0 . . ?
C44 C43 H43 120.0 . . ?
C43 C44 C45 120.3(3) . . ?
C43 C44 H44 119.9 . . ?
C45 C44 H44 119.9 . . ?
C44 C45 C40 119.8(3) . . ?
C44 C45 H45 120.1 . . ?
C40 C45 H45 120.1 . . ?
C51 C50 C55 119.0(3) . . ?
C51 C50 C00I 122.4(2) . . ?
C55 C50 C00I 118.6(2) . . ?
C50 C51 C52 120.3(3) . . ?
C50 C51 H51 119.9 . . ?
C52 C51 H51 119.9 . . ?
C53 C52 C51 120.0(3) . . ?
C53 C52 H52 120.0 . . ?
C51 C52 H52 120.0 . . ?
C54 C53 C52 120.2(3) . . ?
C54 C53 H53 119.9 . . ?
C52 C53 H53 119.9 . . ?
C53 C54 C55 120.4(3) . . ?
C53 C54 H54 119.8 . . ?
C55 C54 H54 119.8 . . ?
C50 C55 C54 120.1(3) . . ?
C50 C55 H55 120.0 . . ?
C54 C55 H55 120.0 . . ?
Si2 C60 H01M 109.5 . . ?
Si2 C60 H01N 109.5 . . ?
H01M C60 H01N 109.5 . . ?
Si2 C60 H01O 109.5 . . ?
H01M C60 H01O 109.5 . . ?
H01N C60 H01O 109.5 . . ?
Si2 C61 H01P 109.5 . . ?
Si2 C61 H01Q 109.5 . . ?
H01P C61 H01Q 109.5 . . ?
Si2 C61 H01R 109.5 . . ?
H01P C61 H01R 109.5 . . ?
H01Q C61 H01R 109.5 . . ?
Si2 C62 H01A 109.5 . . ?
Si2 C62 H01B 109.5 . . ?
H01A C62 H01B 109.5 . . ?
Si2 C62 H01C 109.5 . . ?
H01A C62 H01C 109.5 . . ?
H01B C62 H01C 109.5 . . ?
C13 C14 C15 119.8(4) . . ?
C13 C14 H01Y 120.1 . . ?
C15 C14 H01Y 120.1 . . ?
O4 Si2 C60 102.78(14) . . ?
O4 Si2 C62 112.43(13) . . ?
C60 Si2 C62 109.25(17) . . ?
O4 Si2 C61 110.08(13) . . ?
C60 Si2 C61 111.82(18) . . ?
C62 Si2 C61 110.28(17) . . ?
O3 N2 O2 123.6(3) . . ?
O3 N2 C2 118.6(2) . . ?
O2 N2 C2 117.8(2) . . ?

_refine_diff_density_max         0.229
_refine_diff_density_min         -0.159
_refine_diff_density_rms         0.040

_shelx_res_file                  
;
TITL D:\2305HP~1\OneDrive\CRYSTA~1\23DATA~1\RM2319~1\RM2319_a.res in Cc
    RM2319_a.res
    created by SHELXL-2018/3 at 17:09:43 on 08-Sep-2023
CELL 0.71073 15.3631 11.8472 22.4626 90.000 90.492 90.000
ZERR 8.0000 0.0005 0.0003 0.0007 0.000 0.003 0.000
LATT -7
SYMM X, -Y, 0.5+Z
SFAC C H N O Si
UNIT 152 208 16 24 8
OMIT -6 6 -6
OMIT -6 6 3
OMIT 0 6 -15
OMIT 0 6 15
OMIT -12 0 0
LIST 4
ACTA
SIZE 0.496 0.192 0.149
TEMP -73
REM LIST 4
BOND $H
HTAB
TWIN
FMAP 2 1 53
PLAN 20 0 0
REM LIST 6 1
L.S. 10
WGHT    0.046500    2.946400
BASF   0.05686
FVAR       0.28485
O1    4    0.480538    0.358964    0.391688    11.00000    0.02497    0.02716 =
         0.03552    0.00211    0.00172    0.00083
O6    4    0.391869    0.583234    0.502393    11.00000    0.04923    0.03420 =
         0.09208   -0.02197    0.00857    0.00139
N1    3    0.568230    0.322526    0.406631    11.00000    0.02668    0.02578 =
         0.02475   -0.00078    0.00228    0.00199
C1    1    0.620109    0.427203    0.416568    11.00000    0.02516    0.02706 =
         0.02886   -0.00143    0.00284   -0.00055
C2    1    0.595858    0.474418    0.477874    11.00000    0.02523    0.02616 =
         0.03057   -0.00325    0.00142   -0.00053
O3    4    0.607389    0.668535    0.496695    11.00000    0.05020    0.03315 =
         0.10432   -0.02373    0.00818    0.00120
N3    3    0.438976    0.925336    0.594899    11.00000    0.02498    0.02647 =
         0.02599    0.00003    0.00130    0.00332
C3    1    0.619164    0.394850    0.528613    11.00000    0.03628    0.03697 =
         0.02807   -0.00282    0.00088    0.00709
AFIX  23
H00A  2    0.590173    0.321390    0.521499    11.00000   -1.20000
H00B  2    0.682790    0.381634    0.528442    11.00000   -1.20000
AFIX   0
O4    4    0.526046    0.884130    0.606990    11.00000    0.02443    0.02761 =
         0.03053    0.00110    0.00186    0.00303
N4    3    0.353623    0.670166    0.514385    11.00000    0.03316    0.03289 =
         0.02949   -0.00498    0.00036   -0.00107
C4    1    0.593513    0.437880    0.589437    11.00000    0.06209    0.05290 =
         0.02784   -0.00609   -0.00043    0.00931
AFIX 137
H00F  2    0.622870    0.509846    0.597330    11.00000   -1.50000
H00G  2    0.610729    0.382695    0.619830    11.00000   -1.50000
H00I  2    0.530332    0.448958    0.590530    11.00000   -1.50000
AFIX   0
O5    4    0.274377    0.676590    0.518103    11.00000    0.02779    0.05141 =
         0.05168   -0.00551    0.00161   -0.00665
C6    1    0.405618    0.776588    0.523370    11.00000    0.02408    0.02767 =
         0.02549   -0.00239    0.00198    0.00176
C7    1    0.382108    0.857024    0.472808    11.00000    0.03672    0.03467 =
         0.02468    0.00009    0.00207    0.00364
AFIX  23
H00C  2    0.318509    0.870453    0.473038    11.00000   -1.20000
H00D  2    0.411351    0.930323    0.479903    11.00000   -1.20000
AFIX   0
C8    1    0.407889    0.813004    0.411800    11.00000    0.05189    0.05278 =
         0.02335   -0.00718    0.00354    0.00483
AFIX 137
H01U  2    0.385729    0.864208    0.380939    11.00000   -1.50000
H01V  2    0.383066    0.737634    0.405740    11.00000   -1.50000
H01W  2    0.471473    0.808827    0.409437    11.00000   -1.50000
AFIX   0
C10   1    0.615305    0.510396    0.365847    11.00000    0.03678    0.02558 =
         0.03019   -0.00103    0.00431   -0.00511
H1    2    0.537130    0.496714    0.477910    11.00000   -1.50000
H1B   2    0.462967    0.756110    0.521719    11.00000   -1.50000
C00I  1    0.383035    0.824570    0.584689    11.00000    0.02545    0.02700 =
         0.02362   -0.00177    0.00090    0.00307
H1C   2    0.326977    0.853335    0.579847    11.00000   -1.50000
H1A   2    0.683076    0.398736    0.419059    11.00000   -1.50000
SI1   5    0.402303    0.274747    0.419365    11.00000    0.02772    0.03019 =
         0.03368    0.00280    0.00179   -0.00139
C11   1    0.543079    0.579488    0.355876    11.00000    0.04730    0.03095 =
         0.03905    0.00202    0.00631    0.00270
AFIX  43
H11   2    0.495672    0.577510    0.382733    11.00000   -1.20000
AFIX   0
C12   1    0.540026    0.650907    0.307110    11.00000    0.07345    0.03389 =
         0.04385    0.00691    0.00132    0.00669
AFIX  43
H12   2    0.490421    0.697278    0.300529    11.00000   -1.20000
AFIX   0
C13   1    0.609174    0.654998    0.267806    11.00000    0.09174    0.04215 =
         0.03612    0.01050    0.00784   -0.00593
AFIX  43
H01X  2    0.607147    0.704430    0.234523    11.00000   -1.20000
AFIX   0
C15   1    0.683398    0.515794    0.326151    11.00000    0.04668    0.04150 =
         0.04361    0.00184    0.01238   -0.00142
AFIX  43
H01S  2    0.733167    0.469606    0.332499    11.00000   -1.20000
AFIX   0
C20   1    0.604489    0.258567    0.358271    11.00000    0.03153    0.02304 =
         0.02768   -0.00044    0.00359   -0.00345
C21   1    0.674400    0.189252    0.372465    11.00000    0.04627    0.03219 =
         0.03099    0.00273    0.00005    0.00928
AFIX  43
H21   2    0.694261    0.184304    0.412549    11.00000   -1.20000
AFIX   0
C22   1    0.715347    0.127387    0.328782    11.00000    0.05784    0.03629 =
         0.04705    0.00158    0.00679    0.01652
AFIX  43
H22   2    0.763701    0.080877    0.338725    11.00000   -1.20000
AFIX   0
C23   1    0.685610    0.133300    0.270074    11.00000    0.05396    0.03882 =
         0.04032   -0.00878    0.01455    0.00285
AFIX  43
H01T  2    0.712898    0.090192    0.239847    11.00000   -1.20000
AFIX   0
C24   1    0.616454    0.202133    0.256478    11.00000    0.05059    0.04606 =
         0.02701   -0.00731    0.00225   -0.01060
AFIX  43
H24   2    0.596540    0.206956    0.216402    11.00000   -1.20000
AFIX   0
C25   1    0.575016    0.264783    0.299942    11.00000    0.03417    0.03577 =
         0.03326   -0.00011   -0.00131   -0.00107
AFIX  43
H25   2    0.526872    0.311525    0.289821    11.00000   -1.20000
AFIX   0
C30   1    0.410856    0.259472    0.501173    11.00000    0.04406    0.05928 =
         0.04342    0.00777    0.00392   -0.01035
AFIX 137
H01D  2    0.359342    0.219991    0.515990    11.00000   -1.50000
H01E  2    0.414576    0.334356    0.519555    11.00000   -1.50000
H01F  2    0.463179    0.215979    0.511310    11.00000   -1.50000
AFIX   0
C31   1    0.301135    0.351578    0.399528    11.00000    0.03576    0.05463 =
         0.05326    0.01080    0.00129    0.00569
AFIX 137
H01J  2    0.299489    0.365322    0.356512    11.00000   -1.50000
H01K  2    0.299814    0.423853    0.420722    11.00000   -1.50000
H01L  2    0.250575    0.306208    0.410856    11.00000   -1.50000
AFIX   0
C32   1    0.405654    0.135534    0.382580    11.00000    0.04631    0.03307 =
         0.06109   -0.00639    0.00595   -0.00902
AFIX 137
H01G  2    0.395840    0.144978    0.339702    11.00000   -1.50000
H01H  2    0.360171    0.086954    0.399025    11.00000   -1.50000
H01I  2    0.462730    0.100749    0.389480    11.00000   -1.50000
AFIX   0
C40   1    0.408400    0.991898    0.644440    11.00000    0.03363    0.02168 =
         0.02646    0.00066    0.00501    0.00132
C41   1    0.447674    0.991773    0.700090    11.00000    0.04671    0.03598 =
         0.02644   -0.00164    0.00020    0.00740
AFIX  43
H41   2    0.496113    0.944106    0.708064    11.00000   -1.20000
AFIX   0
C42   1    0.415365    1.062354    0.744291    11.00000    0.06733    0.04349 =
         0.02717   -0.00726    0.00386    0.00289
AFIX  43
H42   2    0.442446    1.063042    0.782470    11.00000   -1.20000
AFIX   0
C43   1    0.345833    1.130091    0.733630    11.00000    0.07654    0.03606 =
         0.04010   -0.00781    0.02221    0.00594
AFIX  43
H43   2    0.324991    1.178475    0.764074    11.00000   -1.20000
AFIX   0
C44   1    0.305414    1.128768    0.678677    11.00000    0.05742    0.04202 =
         0.05167    0.00087    0.01419    0.02232
AFIX  43
H44   2    0.255589    1.174538    0.671694    11.00000   -1.20000
AFIX   0
C45   1    0.337046    1.061118    0.633643    11.00000    0.04474    0.03421 =
         0.03424   -0.00031    0.00125    0.01051
AFIX  43
H45   2    0.310067    1.061970    0.595432    11.00000   -1.20000
AFIX   0
C50   1    0.384012    0.738239    0.634597    11.00000    0.03069    0.02576 =
         0.02373   -0.00230    0.00180   -0.00159
C51   1    0.452610    0.664415    0.643504    11.00000    0.03770    0.03345 =
         0.03040    0.00308    0.00787    0.00342
AFIX  43
H51   2    0.501415    0.666817    0.617850    11.00000   -1.20000
AFIX   0
C52   1    0.450460    0.586481    0.689964    11.00000    0.04808    0.03361 =
         0.03777    0.00405   -0.00196    0.00530
AFIX  43
H52   2    0.497708    0.535868    0.695888    11.00000   -1.20000
AFIX   0
C53   1    0.379940    0.582854    0.727229    11.00000    0.06016    0.04260 =
         0.02926    0.00832    0.00443   -0.00908
AFIX  43
H53   2    0.378544    0.529679    0.758863    11.00000   -1.20000
AFIX   0
C54   1    0.311928    0.655513    0.718857    11.00000    0.04563    0.05776 =
         0.03416    0.00874    0.01171   -0.00558
AFIX  43
H54   2    0.263381    0.652605    0.744724    11.00000   -1.20000
AFIX   0
C55   1    0.313268    0.733724    0.672724    11.00000    0.03320    0.04371 =
         0.03096    0.00090    0.00588    0.00075
AFIX  43
H55   2    0.265788    0.784144    0.667243    11.00000   -1.20000
AFIX   0
C60   1    0.704593    0.889148    0.594621    11.00000    0.03342    0.05927 =
         0.04837    0.00908    0.00014    0.00740
AFIX 137
H01M  2    0.701409    0.813521    0.577061    11.00000   -1.50000
H01N  2    0.711445    0.882764    0.637906    11.00000   -1.50000
H01O  2    0.754537    0.929704    0.578207    11.00000   -1.50000
AFIX   0
C61   1    0.602789    1.108248    0.612702    11.00000    0.04537    0.03624 =
         0.05755   -0.00274    0.00606   -0.01074
AFIX 137
H01P  2    0.650023    1.154318    0.596565    11.00000   -1.50000
H01Q  2    0.610867    1.099961    0.655805    11.00000   -1.50000
H01R  2    0.546850    1.145116    0.604520    11.00000   -1.50000
AFIX   0
C62   1    0.592349    0.980659    0.495532    11.00000    0.04042    0.05560 =
         0.03595    0.01085    0.00394   -0.00833
AFIX 137
H01A  2    0.642817    1.020934    0.479678    11.00000   -1.50000
H01B  2    0.539162    1.022912    0.486074    11.00000   -1.50000
H01C  2    0.588900    0.905405    0.477554    11.00000   -1.50000
AFIX   0
C14   1    0.680639    0.587197    0.277240    11.00000    0.07241    0.05601 =
         0.04432    0.00811    0.02413   -0.00812
AFIX  43
H01Y  2    0.727981    0.589266    0.250331    11.00000   -1.20000
AFIX   0
SI2   5    0.603976    0.966948    0.577148    11.00000    0.02624    0.03140 =
         0.03226    0.00222    0.00109   -0.00110
O2    4    0.725787    0.576971    0.484220    11.00000    0.02880    0.04991 =
         0.06987   -0.01207    0.00009   -0.00697
N2    3    0.646832    0.582320    0.486550    11.00000    0.03121    0.03251 =
         0.03701   -0.00803    0.00269   -0.00121
REM #####
HKLF 4


REM  D:\2305HP~1\OneDrive\CRYSTA~1\23DATA~1\RM2319~1\RM2319_a.res in Cc
REM wR2 = 0.0988, GooF = S = 1.025, Restrained GooF = 1.025 for all data
REM R1 = 0.0364 for 7351 Fo > 4sig(Fo) and 0.0409 for all 7966 data
REM 472 parameters refined using 2 restraints

END

WGHT      0.0481      2.5628

REM Instructions for potential hydrogen bonds
HTAB C2 O6
HTAB C6 O3

REM Highest difference peak  0.229,  deepest hole -0.159,  1-sigma level  0.040
Q1    1   0.4125  0.1991  0.4054  11.00000  0.05    0.23
Q2    1   0.6000  0.4762  0.5814  11.00000  0.05    0.22
Q3    1   0.3435  0.3025  0.4031  11.00000  0.05    0.21
Q4    1   0.4593  0.8639  0.3973  11.00000  0.05    0.20
Q5    1   0.6040  0.4391  0.5035  11.00000  0.05    0.20
Q6    1   0.6004  1.0435  0.5941  11.00000  0.05    0.19
Q7    1   0.4058  0.7633  0.4166  11.00000  0.05    0.19
Q8    1   0.4401  1.0455  0.7209  11.00000  0.05    0.18
Q9    1   0.6140  0.4418  0.5606  11.00000  0.05    0.18
Q10   1   0.6030  0.9269  0.5362  11.00000  0.05    0.18
Q11   1   0.3951  0.8171  0.5018  11.00000  0.05    0.17
Q12   1   0.6146  0.4646  0.3875  11.00000  0.05    0.17
Q13   1   0.3998  0.7990  0.5566  11.00000  0.05    0.17
Q14   1   0.3829  1.0382  0.6374  11.00000  0.05    0.16
Q15   1   0.6568  0.9451  0.5970  11.00000  0.05    0.16
Q16   1   0.3607  0.6451  0.7261  11.00000  0.05    0.16
Q17   1   0.3844  0.7607  0.6055  11.00000  0.05    0.16
Q18   1   0.3573  0.3384  0.4131  11.00000  0.05    0.16
Q19   1   0.5404  0.0781  0.3606  11.00000  0.05    0.16
Q20   1   0.2949  0.8608  0.4010  11.00000  0.05    0.16
;
_shelx_res_checksum              39934
####################################################################### 
# 
# This file contains crystal structure data downloaded from the 
# Cambridge Structural Database (CSD) hosted by the Cambridge 
# Crystallographic Data Centre (CCDC).
# 
# Full information about CCDC data access policies and citation 
# guidelines are available at http://www.ccdc.cam.ac.uk/access/V1 
# 
# Audit and citation data items may have been added by the CCDC. 
# Please retain this information to preserve the provenance of 
# this file and to allow appropriate attribution of the data. 
# 
#######################################################################

data_RM2364b_a
_database_code_depnum_ccdc_archive 'CCDC 2301589'
loop_
_audit_author_name
_audit_author_address
'Yara van Ingen'
;Cardiff University
United Kingdom
;
_audit_update_record             
;
2023-10-16 deposited with the CCDC.	2023-12-29 downloaded from the CCDC.
;

_audit_creation_method           SHELXL-2018/3
_shelx_SHELXL_version_number     2018/3
_chemical_name_systematic        ?
_chemical_name_common            ?
_chemical_melting_point          ?
_chemical_formula_moiety         'C32 H13 B F15 N O'
_chemical_formula_sum            'C32 H13 B F15 N O'
_chemical_formula_weight         723.24

loop_
_atom_type_symbol
_atom_type_description
_atom_type_scat_dispersion_real
_atom_type_scat_dispersion_imag
_atom_type_scat_source
C C 0.0181 0.0091 'International Tables Vol C Tables 4.2.6.8 and 6.1.1.4'
H H 0.0000 0.0000 'International Tables Vol C Tables 4.2.6.8 and 6.1.1.4'
B B 0.0090 0.0039 'International Tables Vol C Tables 4.2.6.8 and 6.1.1.4'
N N 0.0311 0.0180 'International Tables Vol C Tables 4.2.6.8 and 6.1.1.4'
O O 0.0492 0.0322 'International Tables Vol C Tables 4.2.6.8 and 6.1.1.4'
F F 0.0727 0.0534 'International Tables Vol C Tables 4.2.6.8 and 6.1.1.4'

_space_group_crystal_system      monoclinic
_space_group_IT_number           14
_space_group_name_H-M_alt        'P 21/c'
_space_group_name_Hall           '-P 2ybc'

_shelx_space_group_comment       
;
The symmetry employed for this shelxl refinement is uniquely defined
by the following loop, which should always be used as a source of
symmetry information in preference to the above space-group names.
They are only intended as comments.
;

loop_
_space_group_symop_operation_xyz
'x, y, z'
'-x, y+1/2, -z+1/2'
'-x, -y, -z'
'x, -y-1/2, z-1/2'

_cell_length_a                   13.0639(4)
_cell_length_b                   11.4369(3)
_cell_length_c                   19.0593(5)
_cell_angle_alpha                90
_cell_angle_beta                 93.949(2)
_cell_angle_gamma                90
_cell_volume                     2840.90(14)
_cell_formula_units_Z            4
_cell_measurement_temperature    200(2)
_cell_measurement_reflns_used    5383
_cell_measurement_theta_min      3.9690
_cell_measurement_theta_max      72.6430

_exptl_crystal_description       blocks
_exptl_crystal_colour            yellow
_exptl_crystal_density_meas      ?
_exptl_crystal_density_method    ?
_exptl_crystal_density_diffrn    1.691
_exptl_crystal_F_000             1440
_exptl_transmission_factor_min   ?
_exptl_transmission_factor_max   ?
_exptl_crystal_size_max          0.249
_exptl_crystal_size_mid          0.211
_exptl_crystal_size_min          0.154
_exptl_absorpt_coefficient_mu    1.531
_shelx_estimated_absorpt_T_min   0.702
_shelx_estimated_absorpt_T_max   0.798
_exptl_absorpt_correction_type   gaussian
_exptl_absorpt_correction_T_min  0.595
_exptl_absorpt_correction_T_max  1.000
_exptl_absorpt_process_details   
;
CrysAlisPro 1.171.42.90a (Rigaku Oxford Diffraction, 2023)
Numerical absorption correction based on gaussian integration over
a multifaceted crystal model
Empirical absorption correction using spherical harmonics,
implemented in SCALE3 ABSPACK scaling algorithm.
;
_exptl_absorpt_special_details   ?
_diffrn_ambient_temperature      200(2)
_diffrn_radiation_wavelength     1.54178
_diffrn_radiation_type           CuK\a
_diffrn_source                   'micro-focus sealed X-ray tube'
_diffrn_measurement_device_type  'SuperNova, Dual, Cu at home/near, Atlas'
_diffrn_measurement_method       'w/ scans'
_diffrn_detector_area_resol_mean ?
_diffrn_reflns_number            11862
_diffrn_reflns_av_unetI/netI     0.0290
_diffrn_reflns_av_R_equivalents  0.0240
_diffrn_reflns_limit_h_min       -15
_diffrn_reflns_limit_h_max       10
_diffrn_reflns_limit_k_min       -14
_diffrn_reflns_limit_k_max       12
_diffrn_reflns_limit_l_min       -23
_diffrn_reflns_limit_l_max       20
_diffrn_reflns_theta_min         4.511
_diffrn_reflns_theta_max         72.814
_diffrn_reflns_theta_full        67.679
_diffrn_measured_fraction_theta_max 0.973
_diffrn_measured_fraction_theta_full 0.999
_diffrn_reflns_Laue_measured_fraction_max 0.973
_diffrn_reflns_Laue_measured_fraction_full 0.999
_diffrn_reflns_point_group_measured_fraction_max 0.973
_diffrn_reflns_point_group_measured_fraction_full 0.999
_reflns_number_total             5511
_reflns_number_gt                4370
_reflns_threshold_expression     'I > 2\s(I)'
_reflns_Friedel_coverage         0.000
_reflns_Friedel_fraction_max     .
_reflns_Friedel_fraction_full    .

_reflns_special_details          
;
 Reflections were merged by SHELXL according to the crystal
 class for the calculation of statistics and refinement.
 
 _reflns_Friedel_fraction is defined as the number of unique
 Friedel pairs measured divided by the number that would be
 possible theoretically, ignoring centric projections and
 systematic absences.
;

_computing_data_collection       'CrysAlisPro 1.171.42.90a (Rigaku OD, 2023)'
_computing_cell_refinement       'CrysAlisPro 1.171.42.90a (Rigaku OD, 2023)'
_computing_data_reduction        'CrysAlisPro 1.171.42.90a (Rigaku OD, 2023)'
_computing_structure_solution    'SHELXT 2018/2 (Sheldrick, 2018)'
_computing_structure_refinement  'SHELXL-2018/3 (Sheldrick, 2018)'
_computing_molecular_graphics    Mercury
_computing_publication_material  publCIF
_refine_special_details          ?
_refine_ls_structure_factor_coef Fsqd
_refine_ls_matrix_type           full
_refine_ls_weighting_scheme      calc
_refine_ls_weighting_details     
'w=1/[\s^2^(Fo^2^)+(0.0719P)^2^+1.1395P] where P=(Fo^2^+2Fc^2^)/3'
_atom_sites_solution_primary     direct
_atom_sites_solution_secondary   ?
_atom_sites_solution_hydrogens   geom
_refine_ls_hydrogen_treatment    constr
_refine_ls_extinction_method     none
_refine_ls_extinction_coef       .
_refine_ls_number_reflns         5511
_refine_ls_number_parameters     452
_refine_ls_number_restraints     0
_refine_ls_R_factor_all          0.0587
_refine_ls_R_factor_gt           0.0458
_refine_ls_wR_factor_ref         0.1369
_refine_ls_wR_factor_gt          0.1243
_refine_ls_goodness_of_fit_ref   1.013
_refine_ls_restrained_S_all      1.013
_refine_ls_shift/su_max          0.001
_refine_ls_shift/su_mean         0.000

loop_
_atom_site_label
_atom_site_type_symbol
_atom_site_fract_x
_atom_site_fract_y
_atom_site_fract_z
_atom_site_U_iso_or_equiv
_atom_site_adp_type
_atom_site_occupancy
_atom_site_site_symmetry_order
_atom_site_calc_flag
_atom_site_refinement_flags_posn
_atom_site_refinement_flags_adp
_atom_site_refinement_flags_occupancy
_atom_site_disorder_assembly
_atom_site_disorder_group
F1 F 0.94106(10) 0.46313(12) 0.57876(8) 0.0515(3) Uani 1 1 d . . . . .
F3 F 0.85333(16) 0.14122(15) 0.43545(8) 0.0730(5) Uani 1 1 d . . . . .
F4 F 0.67945(14) 0.11149(14) 0.50433(8) 0.0667(4) Uani 1 1 d . . . . .
F5 F 0.63865(10) 0.24814(12) 0.60981(7) 0.0498(3) Uani 1 1 d . . . . .
F6 F 0.57917(11) 0.51014(13) 0.56848(7) 0.0521(3) Uani 1 1 d . . . . .
F7 F 0.53760(14) 0.69640(17) 0.48829(9) 0.0720(5) Uani 1 1 d . . . . .
F8 F 0.68101(17) 0.86637(14) 0.47673(9) 0.0768(5) Uani 1 1 d . . . . .
F9 F 0.86145(15) 0.85340(13) 0.55483(9) 0.0666(4) Uani 1 1 d . . . . .
F10 F 0.90115(10) 0.67533(12) 0.64267(7) 0.0497(3) Uani 1 1 d . . . . .
F11 F 0.96103(10) 0.32856(12) 0.70006(8) 0.0503(3) Uani 1 1 d . . . . .
F12 F 1.10530(12) 0.39708(16) 0.79538(10) 0.0699(5) Uani 1 1 d . . . . .
F13 F 1.07023(17) 0.57813(18) 0.88332(11) 0.0904(7) Uani 1 1 d . . . . .
F14 F 0.88760(16) 0.69505(16) 0.86916(9) 0.0758(5) Uani 1 1 d . . . . .
F15 F 0.75119(12) 0.64247(14) 0.76428(8) 0.0598(4) Uani 1 1 d . . . . .
O1 O 0.65992(11) 0.44550(13) 0.69139(7) 0.0364(3) Uani 1 1 d . . . . .
N1 N 0.65074(13) 0.36492(15) 0.74354(9) 0.0349(4) Uani 1 1 d . . . . .
C1 C 0.71498(16) 0.27980(19) 0.75465(11) 0.0362(4) Uani 1 1 d . . . . .
H1 H 0.768741 0.277295 0.723558 0.043 Uiso 1 1 calc R U . . .
F2 F 0.98455(14) 0.31889(16) 0.47597(9) 0.0731(5) Uani 1 1 d . . . . .
C2 C 0.71811(16) 0.18734(19) 0.80707(11) 0.0376(4) Uani 1 1 d . . . . .
C11 C 0.4005(2) 0.4566(2) 0.85623(15) 0.0586(7) Uani 1 1 d . . . . .
H11 H 0.343526 0.479422 0.881434 0.070 Uiso 1 1 calc R U . . .
C12 C 0.3827(2) 0.3938(3) 0.79634(15) 0.0578(6) Uani 1 1 d . . . . .
H12 H 0.314413 0.373237 0.780750 0.069 Uiso 1 1 calc R U . . .
C13 C 0.46592(19) 0.3584(2) 0.75662(14) 0.0513(6) Uani 1 1 d . . . . .
C14 C 0.4499(2) 0.2921(4) 0.69125(18) 0.0757(9) Uani 1 1 d . . . . .
H01C H 0.376165 0.282141 0.679660 0.114 Uiso 1 1 calc R U . . .
H14 H 0.482447 0.215194 0.697111 0.114 Uiso 1 1 calc R U . . .
H01F H 0.480353 0.334485 0.653148 0.114 Uiso 1 1 calc R U . . .
C15 C 0.78827(16) 0.36366(18) 0.60103(10) 0.0343(4) Uani 1 1 d . . . . .
C16 C 0.87502(17) 0.37526(19) 0.56279(11) 0.0403(5) Uani 1 1 d . . . . .
C17 C 0.8985(2) 0.3026(2) 0.50878(12) 0.0485(6) Uani 1 1 d . . . . .
C18 C 0.8328(2) 0.2128(2) 0.48858(12) 0.0501(6) Uani 1 1 d . . . . .
C19 C 0.7454(2) 0.1981(2) 0.52333(12) 0.0453(5) Uani 1 1 d . . . . .
C20 C 0.72555(17) 0.27181(19) 0.57812(11) 0.0381(4) Uani 1 1 d . . . . .
C21 C 0.74039(16) 0.58404(19) 0.61209(11) 0.0371(4) Uani 1 1 d . . . . .
C22 C 0.65004(18) 0.5955(2) 0.56994(11) 0.0416(5) Uani 1 1 d . . . . .
C23 C 0.6275(2) 0.6898(2) 0.52620(12) 0.0502(6) Uani 1 1 d . . . . .
C24 C 0.7000(2) 0.7758(2) 0.52057(13) 0.0537(6) Uani 1 1 d . . . . .
C25 C 0.7912(2) 0.7692(2) 0.55990(13) 0.0485(6) Uani 1 1 d . . . . .
C26 C 0.80989(17) 0.67494(19) 0.60527(11) 0.0402(5) Uani 1 1 d . . . . .
C27 C 0.85001(17) 0.48534(19) 0.72441(11) 0.0385(5) Uani 1 1 d . . . . .
C28 C 0.94074(18) 0.4243(2) 0.73811(12) 0.0421(5) Uani 1 1 d . . . . .
C29 C 1.0159(2) 0.4551(2) 0.78960(14) 0.0523(6) Uani 1 1 d . . . . .
C30 C 0.9988(2) 0.5469(2) 0.83378(14) 0.0591(7) Uani 1 1 d . . . . .
C31 C 0.9073(2) 0.6067(2) 0.82585(13) 0.0551(6) Uani 1 1 d . . . . .
C32 C 0.83645(19) 0.5763(2) 0.77168(12) 0.0449(5) Uani 1 1 d . . . . .
B1 B 0.76299(18) 0.4652(2) 0.65899(12) 0.0348(5) Uani 1 1 d . . . . .
C3 C 0.80784(18) 0.1223(2) 0.81070(13) 0.0483(6) Uani 1 1 d . . . . .
H3 H 0.859962 0.140505 0.780070 0.058 Uiso 1 1 calc R U . . .
C4 C 0.8228(2) 0.0312(3) 0.85816(15) 0.0584(7) Uani 1 1 d . . . . .
H4 H 0.884628 -0.012799 0.859927 0.070 Uiso 1 1 calc R U . . .
C5 C 0.7477(2) 0.0051(3) 0.90271(15) 0.0575(7) Uani 1 1 d . . . . .
H5 H 0.757393 -0.057694 0.935147 0.069 Uiso 1 1 calc R U . . .
C6 C 0.6587(2) 0.0691(3) 0.90054(15) 0.0586(7) Uani 1 1 d . . . . .
H6 H 0.607744 0.050992 0.932071 0.070 Uiso 1 1 calc R U . . .
C7 C 0.64224(19) 0.1595(2) 0.85321(14) 0.0521(6) Uani 1 1 d . . . . .
H7 H 0.580021 0.202719 0.851786 0.063 Uiso 1 1 calc R U . . .
C8 C 0.56187(17) 0.39196(19) 0.78290(12) 0.0423(5) Uani 1 1 d . . . . .
C9 C 0.5798(2) 0.4562(2) 0.84489(13) 0.0550(6) Uani 1 1 d . . . . .
H9 H 0.647554 0.477495 0.861329 0.066 Uiso 1 1 calc R U . . .
C10 C 0.4962(2) 0.4884(3) 0.88193(15) 0.0625(7) Uani 1 1 d . . . . .
H10 H 0.505683 0.531736 0.924396 0.075 Uiso 1 1 calc R U . . .

loop_
_atom_site_aniso_label
_atom_site_aniso_U_11
_atom_site_aniso_U_22
_atom_site_aniso_U_33
_atom_site_aniso_U_23
_atom_site_aniso_U_13
_atom_site_aniso_U_12
F1 0.0454(7) 0.0455(8) 0.0662(8) 0.0015(6) 0.0223(6) -0.0077(6)
F3 0.1117(14) 0.0563(9) 0.0548(8) -0.0146(7) 0.0339(9) 0.0096(9)
F4 0.0920(12) 0.0498(9) 0.0589(9) -0.0169(7) 0.0097(8) -0.0184(8)
F5 0.0455(7) 0.0515(8) 0.0538(7) -0.0096(6) 0.0131(6) -0.0149(6)
F6 0.0458(7) 0.0552(8) 0.0544(8) 0.0047(6) -0.0034(6) -0.0061(6)
F7 0.0753(11) 0.0721(11) 0.0655(10) 0.0112(8) -0.0165(8) 0.0168(9)
F8 0.1209(16) 0.0430(9) 0.0655(10) 0.0162(7) -0.0008(10) 0.0111(9)
F9 0.0946(12) 0.0390(8) 0.0678(9) 0.0065(7) 0.0178(9) -0.0173(8)
F10 0.0479(8) 0.0444(7) 0.0575(8) 0.0038(6) 0.0091(6) -0.0110(6)
F11 0.0471(8) 0.0438(7) 0.0596(8) -0.0004(6) 0.0009(6) 0.0077(6)
F12 0.0516(9) 0.0659(10) 0.0887(11) 0.0168(9) -0.0207(8) -0.0001(8)
F13 0.1074(15) 0.0712(12) 0.0850(12) -0.0026(10) -0.0474(11) -0.0214(11)
F14 0.1123(15) 0.0584(10) 0.0564(9) -0.0203(8) 0.0046(9) -0.0172(10)
F15 0.0619(9) 0.0551(9) 0.0633(9) -0.0174(7) 0.0111(7) 0.0083(7)
O1 0.0351(7) 0.0365(8) 0.0387(7) 0.0057(6) 0.0098(6) 0.0002(6)
N1 0.0333(9) 0.0327(9) 0.0395(8) 0.0008(7) 0.0084(7) -0.0040(7)
C1 0.0345(10) 0.0355(11) 0.0396(10) -0.0024(8) 0.0084(8) -0.0032(8)
F2 0.0788(11) 0.0676(11) 0.0794(11) 0.0039(8) 0.0524(9) 0.0063(9)
C2 0.0378(11) 0.0365(11) 0.0393(10) -0.0002(8) 0.0075(8) -0.0032(9)
C11 0.0620(17) 0.0501(15) 0.0664(16) 0.0027(12) 0.0234(13) 0.0058(12)
C12 0.0484(14) 0.0578(16) 0.0686(16) 0.0040(13) 0.0150(12) -0.0047(12)
C13 0.0415(13) 0.0491(14) 0.0647(15) -0.0007(12) 0.0129(11) -0.0025(10)
C14 0.0494(16) 0.102(3) 0.077(2) -0.0194(18) 0.0158(14) -0.0125(16)
C15 0.0356(10) 0.0320(10) 0.0358(9) 0.0031(8) 0.0067(8) 0.0018(8)
C16 0.0433(12) 0.0351(11) 0.0436(11) 0.0064(9) 0.0124(9) 0.0018(9)
C17 0.0557(14) 0.0468(13) 0.0460(12) 0.0094(10) 0.0250(10) 0.0080(11)
C18 0.0775(17) 0.0379(12) 0.0365(11) -0.0020(9) 0.0168(11) 0.0111(11)
C19 0.0625(15) 0.0337(11) 0.0397(11) -0.0010(9) 0.0047(10) -0.0017(10)
C20 0.0414(11) 0.0371(11) 0.0367(10) 0.0016(8) 0.0081(8) -0.0012(9)
C21 0.0410(11) 0.0337(10) 0.0379(10) -0.0023(8) 0.0127(8) 0.0021(9)
C22 0.0458(12) 0.0401(12) 0.0395(10) -0.0023(9) 0.0084(9) 0.0031(9)
C23 0.0622(15) 0.0447(13) 0.0435(12) -0.0011(10) 0.0024(11) 0.0127(11)
C24 0.0833(19) 0.0343(12) 0.0438(12) 0.0035(10) 0.0063(12) 0.0135(12)
C25 0.0668(16) 0.0312(11) 0.0493(12) -0.0002(9) 0.0177(11) -0.0032(10)
C26 0.0450(12) 0.0336(11) 0.0430(11) -0.0007(9) 0.0105(9) 0.0006(9)
C27 0.0404(11) 0.0349(11) 0.0408(10) 0.0018(8) 0.0073(8) -0.0064(9)
C28 0.0432(12) 0.0369(11) 0.0461(11) 0.0043(9) 0.0033(9) -0.0050(9)
C29 0.0509(14) 0.0464(14) 0.0580(14) 0.0124(11) -0.0084(11) -0.0075(11)
C30 0.0702(18) 0.0498(15) 0.0543(14) 0.0067(12) -0.0167(12) -0.0184(13)
C31 0.0768(18) 0.0433(13) 0.0456(12) -0.0059(10) 0.0062(12) -0.0173(13)
C32 0.0492(13) 0.0408(12) 0.0457(11) -0.0031(10) 0.0094(10) -0.0046(10)
B1 0.0327(11) 0.0347(12) 0.0378(11) 0.0006(9) 0.0077(9) -0.0012(9)
C3 0.0423(12) 0.0536(14) 0.0506(12) 0.0104(11) 0.0147(10) 0.0057(10)
C4 0.0514(14) 0.0609(16) 0.0642(15) 0.0173(13) 0.0131(12) 0.0138(12)
C5 0.0605(16) 0.0533(15) 0.0597(15) 0.0188(12) 0.0108(12) 0.0047(12)
C6 0.0536(15) 0.0560(16) 0.0686(16) 0.0186(13) 0.0222(12) 0.0002(12)
C7 0.0422(12) 0.0511(14) 0.0654(15) 0.0147(12) 0.0197(11) 0.0040(11)
C8 0.0401(11) 0.0346(11) 0.0541(12) 0.0085(9) 0.0168(9) 0.0028(9)
C9 0.0634(16) 0.0526(14) 0.0517(13) -0.0028(11) 0.0238(12) 0.0026(12)
C10 0.0725(19) 0.0596(17) 0.0581(15) -0.0111(13) 0.0243(13) -0.0021(14)

_geom_special_details            
;
 All esds (except the esd in the dihedral angle between two l.s. planes)
 are estimated using the full covariance matrix.  The cell esds are taken
 into account individually in the estimation of esds in distances, angles
 and torsion angles; correlations between esds in cell parameters are only
 used when they are defined by crystal symmetry.  An approximate (isotropic)
 treatment of cell esds is used for estimating esds involving l.s. planes.
;

loop_
_geom_bond_atom_site_label_1
_geom_bond_atom_site_label_2
_geom_bond_distance
_geom_bond_site_symmetry_2
_geom_bond_publ_flag
F1 C16 1.346(3) . ?
F3 C18 1.344(3) . ?
F4 C19 1.346(3) . ?
F5 C20 1.350(2) . ?
F6 C22 1.345(3) . ?
F7 C23 1.338(3) . ?
F8 C24 1.343(3) . ?
F9 C25 1.338(3) . ?
F10 C26 1.346(3) . ?
F11 C28 1.350(3) . ?
F12 C29 1.342(3) . ?
F13 C30 1.330(3) . ?
F14 C31 1.341(3) . ?
F15 C32 1.346(3) . ?
O1 N1 1.367(2) . ?
O1 B1 1.536(3) . ?
N1 C1 1.293(3) . ?
N1 C8 1.458(3) . ?
C1 C2 1.453(3) . ?
F2 C17 1.336(3) . ?
C2 C3 1.386(3) . ?
C2 C7 1.406(3) . ?
C11 C12 1.355(4) . ?
C11 C10 1.360(4) . ?
C12 C13 1.426(4) . ?
C13 C8 1.372(4) . ?
C13 C14 1.461(4) . ?
C15 C20 1.384(3) . ?
C15 C16 1.395(3) . ?
C15 B1 1.651(3) . ?
C16 C17 1.374(3) . ?
C17 C18 1.376(4) . ?
C18 C19 1.369(4) . ?
C19 C20 1.381(3) . ?
C21 C22 1.388(3) . ?
C21 C26 1.392(3) . ?
C21 B1 1.643(3) . ?
C22 C23 1.382(3) . ?
C23 C24 1.375(4) . ?
C24 C25 1.366(4) . ?
C25 C26 1.393(3) . ?
C27 C28 1.385(3) . ?
C27 C32 1.395(3) . ?
C27 B1 1.645(3) . ?
C28 C29 1.385(3) . ?
C29 C30 1.373(4) . ?
C30 C31 1.377(4) . ?
C31 C32 1.382(4) . ?
C3 C4 1.384(4) . ?
C4 C5 1.375(4) . ?
C5 C6 1.373(4) . ?
C6 C7 1.379(4) . ?
C8 C9 1.397(4) . ?
C9 C10 1.390(4) . ?

loop_
_geom_angle_atom_site_label_1
_geom_angle_atom_site_label_2
_geom_angle_atom_site_label_3
_geom_angle
_geom_angle_site_symmetry_1
_geom_angle_site_symmetry_3
_geom_angle_publ_flag
N1 O1 B1 120.95(15) . . ?
C1 N1 O1 122.56(16) . . ?
C1 N1 C8 127.30(18) . . ?
O1 N1 C8 110.12(16) . . ?
N1 C1 C2 130.35(19) . . ?
C3 C2 C7 118.5(2) . . ?
C3 C2 C1 114.11(19) . . ?
C7 C2 C1 127.4(2) . . ?
C12 C11 C10 123.1(3) . . ?
C11 C12 C13 120.3(3) . . ?
C8 C13 C12 116.0(2) . . ?
C8 C13 C14 122.0(2) . . ?
C12 C13 C14 122.0(2) . . ?
C20 C15 C16 113.06(19) . . ?
C20 C15 B1 127.10(18) . . ?
C16 C15 B1 119.31(18) . . ?
F1 C16 C17 116.63(19) . . ?
F1 C16 C15 118.95(19) . . ?
C17 C16 C15 124.4(2) . . ?
F2 C17 C16 120.3(2) . . ?
F2 C17 C18 120.1(2) . . ?
C16 C17 C18 119.6(2) . . ?
F3 C18 C19 120.4(2) . . ?
F3 C18 C17 120.8(2) . . ?
C19 C18 C17 118.8(2) . . ?
F4 C19 C18 120.0(2) . . ?
F4 C19 C20 120.2(2) . . ?
C18 C19 C20 119.8(2) . . ?
F5 C20 C19 115.1(2) . . ?
F5 C20 C15 120.59(18) . . ?
C19 C20 C15 124.3(2) . . ?
C22 C21 C26 114.2(2) . . ?
C22 C21 B1 120.49(19) . . ?
C26 C21 B1 125.1(2) . . ?
F6 C22 C23 115.8(2) . . ?
F6 C22 C21 120.0(2) . . ?
C23 C22 C21 124.1(2) . . ?
F7 C23 C24 120.1(2) . . ?
F7 C23 C22 120.9(2) . . ?
C24 C23 C22 119.1(2) . . ?
F8 C24 C25 120.0(3) . . ?
F8 C24 C23 120.1(3) . . ?
C25 C24 C23 119.8(2) . . ?
F9 C25 C24 119.8(2) . . ?
F9 C25 C26 120.7(2) . . ?
C24 C25 C26 119.5(2) . . ?
F10 C26 C21 120.8(2) . . ?
F10 C26 C25 115.9(2) . . ?
C21 C26 C25 123.3(2) . . ?
C28 C27 C32 113.5(2) . . ?
C28 C27 B1 127.6(2) . . ?
C32 C27 B1 118.8(2) . . ?
F11 C28 C29 115.6(2) . . ?
F11 C28 C27 120.3(2) . . ?
C29 C28 C27 124.1(2) . . ?
F12 C29 C30 120.3(2) . . ?
F12 C29 C28 120.2(2) . . ?
C30 C29 C28 119.5(3) . . ?
F13 C30 C29 120.3(3) . . ?
F13 C30 C31 120.4(3) . . ?
C29 C30 C31 119.3(2) . . ?
F14 C31 C30 120.6(2) . . ?
F14 C31 C32 120.2(3) . . ?
C30 C31 C32 119.2(2) . . ?
F15 C32 C31 116.3(2) . . ?
F15 C32 C27 119.5(2) . . ?
C31 C32 C27 124.2(2) . . ?
O1 B1 C21 102.14(16) . . ?
O1 B1 C27 107.16(16) . . ?
C21 B1 C27 112.67(18) . . ?
O1 B1 C15 112.78(17) . . ?
C21 B1 C15 104.74(16) . . ?
C27 B1 C15 116.49(17) . . ?
C4 C3 C2 121.2(2) . . ?
C5 C4 C3 119.5(2) . . ?
C6 C5 C4 120.3(2) . . ?
C5 C6 C7 120.9(2) . . ?
C6 C7 C2 119.6(2) . . ?
C13 C8 C9 123.5(2) . . ?
C13 C8 N1 119.5(2) . . ?
C9 C8 N1 117.0(2) . . ?
C10 C9 C8 118.5(3) . . ?
C11 C10 C9 118.7(3) . . ?

_refine_diff_density_max         0.596
_refine_diff_density_min         -0.265
_refine_diff_density_rms         0.048

_shelx_res_file                  
;
TITL C:\Users\yarav\ONEDRI~1\CRYSTA~1\23DATA~1\RM2364~1\RM2364b_a.res in P2(1)/c
    RM2364b_a.res
    created by SHELXL-2018/3 at 17:40:53 on 10-Oct-2023
CELL 1.54178 13.0639 11.4369 19.0593 90.000 93.949 90.000
ZERR 4.0000 0.0004 0.0003 0.0005 0.000 0.002 0.000
LATT 1
SYMM -X, 0.5+Y, 0.5-Z
SFAC C H B N O F
UNIT 128 52 4 4 4 60
BOND
FMAP 2 1 53
PLAN 20 0 0
ACTA
TEMP -73
SIZE 0.249 0.211 0.154
LIST 6 1
L.S. 10
WGHT    0.071900    1.139500
FVAR       0.50358
F1    6    0.941061    0.463134    0.578764    11.00000    0.04536    0.04553 =
         0.06624    0.00146    0.02229   -0.00769
F3    6    0.853332    0.141222    0.435451    11.00000    0.11167    0.05627 =
         0.05484   -0.01461    0.03387    0.00961
F4    6    0.679453    0.111488    0.504330    11.00000    0.09198    0.04978 =
         0.05887   -0.01694    0.00969   -0.01842
F5    6    0.638646    0.248137    0.609808    11.00000    0.04548    0.05148 =
         0.05375   -0.00961    0.01308   -0.01485
F6    6    0.579168    0.510140    0.568481    11.00000    0.04583    0.05522 =
         0.05441    0.00467   -0.00341   -0.00612
F7    6    0.537601    0.696400    0.488291    11.00000    0.07533    0.07209 =
         0.06550    0.01124   -0.01654    0.01684
F8    6    0.681012    0.866369    0.476727    11.00000    0.12091    0.04295 =
         0.06546    0.01616   -0.00075    0.01114
F9    6    0.861448    0.853395    0.554829    11.00000    0.09465    0.03905 =
         0.06782    0.00646    0.01781   -0.01727
F10   6    0.901146    0.675332    0.642670    11.00000    0.04786    0.04438 =
         0.05749    0.00381    0.00913   -0.01101
F11   6    0.961028    0.328559    0.700061    11.00000    0.04705    0.04382 =
         0.05962   -0.00041    0.00088    0.00769
F12   6    1.105297    0.397085    0.795381    11.00000    0.05157    0.06586 =
         0.08868    0.01685   -0.02068   -0.00009
F13   6    1.070233    0.578126    0.883318    11.00000    0.10736    0.07122 =
         0.08505   -0.00259   -0.04738   -0.02135
F14   6    0.887596    0.695050    0.869163    11.00000    0.11227    0.05843 =
         0.05643   -0.02034    0.00462   -0.01722
F15   6    0.751195    0.642470    0.764277    11.00000    0.06191    0.05508 =
         0.06325   -0.01743    0.01115    0.00832
O1    5    0.659919    0.445501    0.691395    11.00000    0.03510    0.03652 =
         0.03867    0.00569    0.00985    0.00023
N1    4    0.650736    0.364924    0.743537    11.00000    0.03333    0.03270 =
         0.03955    0.00082    0.00838   -0.00400
C1    1    0.714979    0.279796    0.754646    11.00000    0.03448    0.03545 =
         0.03956   -0.00236    0.00837   -0.00317
AFIX  43
H1    2    0.768741    0.277295    0.723558    11.00000   -1.20000
AFIX   0
F2    6    0.984553    0.318890    0.475973    11.00000    0.07883    0.06765 =
         0.07939    0.00388    0.05237    0.00627
C2    1    0.718111    0.187339    0.807070    11.00000    0.03780    0.03652 =
         0.03931   -0.00015    0.00754   -0.00317
C11   1    0.400503    0.456564    0.856225    11.00000    0.06196    0.05009 =
         0.06638    0.00272    0.02338    0.00578
AFIX  43
H11   2    0.343526    0.479422    0.881434    11.00000   -1.20000
AFIX   0
C12   1    0.382683    0.393791    0.796340    11.00000    0.04840    0.05784 =
         0.06863    0.00403    0.01495   -0.00466
AFIX  43
H12   2    0.314413    0.373237    0.780750    11.00000   -1.20000
AFIX   0
C13   1    0.465919    0.358447    0.756619    11.00000    0.04146    0.04907 =
         0.06467   -0.00073    0.01288   -0.00253
C14   1    0.449902    0.292103    0.691251    11.00000    0.04936    0.10198 =
         0.07730   -0.01938    0.01576   -0.01254
AFIX 137
H01C  2    0.376165    0.282141    0.679660    11.00000   -1.50000
H14   2    0.482447    0.215194    0.697111    11.00000   -1.50000
H01F  2    0.480353    0.334485    0.653148    11.00000   -1.50000
AFIX   0
C15   1    0.788270    0.363665    0.601033    11.00000    0.03556    0.03201 =
         0.03584    0.00305    0.00667    0.00175
C16   1    0.875018    0.375259    0.562794    11.00000    0.04333    0.03510 =
         0.04364    0.00637    0.01243    0.00182
C17   1    0.898539    0.302575    0.508783    11.00000    0.05570    0.04676 =
         0.04601    0.00937    0.02505    0.00805
C18   1    0.832792    0.212844    0.488575    11.00000    0.07751    0.03794 =
         0.03650   -0.00196    0.01679    0.01112
C19   1    0.745422    0.198102    0.523331    11.00000    0.06248    0.03371 =
         0.03972   -0.00096    0.00466   -0.00169
C20   1    0.725546    0.271808    0.578121    11.00000    0.04137    0.03712 =
         0.03669    0.00162    0.00812   -0.00119
C21   1    0.740391    0.584041    0.612089    11.00000    0.04101    0.03366 =
         0.03794   -0.00234    0.01269    0.00211
C22   1    0.650040    0.595525    0.569935    11.00000    0.04582    0.04013 =
         0.03946   -0.00232    0.00838    0.00313
C23   1    0.627468    0.689769    0.526200    11.00000    0.06222    0.04469 =
         0.04349   -0.00106    0.00240    0.01270
C24   1    0.699960    0.775752    0.520566    11.00000    0.08333    0.03429 =
         0.04382    0.00349    0.00634    0.01349
C25   1    0.791231    0.769153    0.559897    11.00000    0.06678    0.03120 =
         0.04930   -0.00017    0.01768   -0.00315
C26   1    0.809889    0.674938    0.605267    11.00000    0.04503    0.03365 =
         0.04297   -0.00069    0.01055    0.00062
C27   1    0.850009    0.485336    0.724407    11.00000    0.04042    0.03494 =
         0.04085    0.00182    0.00732   -0.00639
C28   1    0.940745    0.424347    0.738110    11.00000    0.04315    0.03690 =
         0.04614    0.00427    0.00327   -0.00496
C29   1    1.015855    0.455141    0.789597    11.00000    0.05094    0.04644 =
         0.05797    0.01238   -0.00839   -0.00749
C30   1    0.998775    0.546888    0.833780    11.00000    0.07024    0.04978 =
         0.05431    0.00668   -0.01673   -0.01836
C31   1    0.907256    0.606674    0.825848    11.00000    0.07676    0.04332 =
         0.04563   -0.00594    0.00617   -0.01727
C32   1    0.836453    0.576274    0.771682    11.00000    0.04919    0.04079 =
         0.04567   -0.00313    0.00941   -0.00464
B1    3    0.762994    0.465170    0.658994    11.00000    0.03272    0.03471 =
         0.03781    0.00064    0.00769   -0.00124
C3    1    0.807840    0.122290    0.810696    11.00000    0.04229    0.05358 =
         0.05061    0.01042    0.01473    0.00568
AFIX  43
H3    2    0.859962    0.140505    0.780070    11.00000   -1.20000
AFIX   0
C4    1    0.822849    0.031245    0.858159    11.00000    0.05138    0.06088 =
         0.06424    0.01728    0.01312    0.01385
AFIX  43
H4    2    0.884628   -0.012799    0.859927    11.00000   -1.20000
AFIX   0
C5    1    0.747696    0.005052    0.902708    11.00000    0.06051    0.05334 =
         0.05971    0.01883    0.01079    0.00470
AFIX  43
H5    2    0.757393   -0.057694    0.935147    11.00000   -1.20000
AFIX   0
C6    1    0.658696    0.069144    0.900537    11.00000    0.05362    0.05598 =
         0.06856    0.01856    0.02224    0.00023
AFIX  43
H6    2    0.607744    0.050992    0.932071    11.00000   -1.20000
AFIX   0
C7    1    0.642240    0.159519    0.853210    11.00000    0.04223    0.05106 =
         0.06535    0.01471    0.01967    0.00403
AFIX  43
H7    2    0.580021    0.202719    0.851786    11.00000   -1.20000
AFIX   0
C8    1    0.561866    0.391957    0.782904    11.00000    0.04009    0.03456 =
         0.05411    0.00849    0.01676    0.00284
C9    1    0.579801    0.456243    0.844887    11.00000    0.06340    0.05263 =
         0.05166   -0.00283    0.02379    0.00263
AFIX  43
H9    2    0.647554    0.477495    0.861329    11.00000   -1.20000
AFIX   0
C10   1    0.496178    0.488378    0.881932    11.00000    0.07254    0.05959 =
         0.05805   -0.01107    0.02430   -0.00207
AFIX  43
H10   2    0.505683    0.531736    0.924396    11.00000   -1.20000
REM #####
AFIX   0
HKLF 4


REM  C:\Users\yarav\ONEDRI~1\CRYSTA~1\23DATA~1\RM2364~1\RM2364b_a.res in P2(1)/c
REM wR2 = 0.1369, GooF = S = 1.013, Restrained GooF = 1.013 for all data
REM R1 = 0.0458 for 4370 Fo > 4sig(Fo) and 0.0587 for all 5511 data
REM 452 parameters refined using 0 restraints

END

WGHT      0.0717      1.0951

REM Highest difference peak  0.596,  deepest hole -0.265,  1-sigma level  0.048
Q1    1   0.3655  0.3596  0.7403  11.00000  0.05    0.60
Q2    1   0.6287  0.0457  0.8581  11.00000  0.05    0.36
Q3    1   0.5260  0.4248  0.8187  11.00000  0.05    0.32
Q4    1   0.6170  0.1328  0.8143  11.00000  0.05    0.26
Q5    1   0.5425  0.3716  0.7426  11.00000  0.05    0.24
Q6    1   0.8019  0.4612  0.7016  11.00000  0.05    0.21
Q7    1   0.4504  0.4535  0.8405  11.00000  0.05    0.21
Q8    1   0.9223  0.1404  0.4588  11.00000  0.05    0.21
Q9    1   0.4677  0.3483  0.7198  11.00000  0.05    0.20
Q10   1   0.9823  0.4712  0.8206  11.00000  0.05    0.19
Q11   1   0.4637  0.2208  0.7203  11.00000  0.05    0.19
Q12   1   0.7784  0.4015  0.6334  11.00000  0.05    0.19
Q13   1   0.3519  0.4456  0.8133  11.00000  0.05    0.18
Q14   1   0.7345  0.7798  0.5581  11.00000  0.05    0.18
Q15   1   0.7248  0.2492  0.5412  11.00000  0.05    0.18
Q16   1   0.8394  0.5023  0.7365  11.00000  0.05    0.17
Q17   1   0.7515  0.5310  0.6382  11.00000  0.05    0.17
Q18   1   0.7967  0.7317  0.5856  11.00000  0.05    0.17
Q19   1   0.7793  0.2859  0.6034  11.00000  0.05    0.17
Q20   1   1.0443  0.3318  0.5036  11.00000  0.05    0.17
;
_shelx_res_checksum              35215
####################################################################### 
# 
# This file contains crystal structure data downloaded from the 
# Cambridge Structural Database (CSD) hosted by the Cambridge 
# Crystallographic Data Centre (CCDC).
# 
# Full information about CCDC data access policies and citation 
# guidelines are available at http://www.ccdc.cam.ac.uk/access/V1 
# 
# Audit and citation data items may have been added by the CCDC. 
# Please retain this information to preserve the provenance of 
# this file and to allow appropriate attribution of the data. 
# 
#######################################################################

data_RM2354_a
_database_code_depnum_ccdc_archive 'CCDC 2301588'
loop_
_audit_author_name
_audit_author_address
'Yara van Ingen'
;Cardiff University
United Kingdom
;
_audit_update_record             
;
2023-10-16 deposited with the CCDC.	2023-12-29 downloaded from the CCDC.
;

_audit_creation_method           SHELXL-2018/3
_shelx_SHELXL_version_number     2018/3
_chemical_name_systematic        ?
_chemical_name_common            ?
_chemical_melting_point          ?
_chemical_formula_moiety         ' C32 H13 B F15 N O'
_chemical_formula_sum            'C32 H13 B F15 N O'
_chemical_formula_weight         723.24

loop_
_atom_type_symbol
_atom_type_description
_atom_type_scat_dispersion_real
_atom_type_scat_dispersion_imag
_atom_type_scat_source
C C 0.0181 0.0091 'International Tables Vol C Tables 4.2.6.8 and 6.1.1.4'
H H 0.0000 0.0000 'International Tables Vol C Tables 4.2.6.8 and 6.1.1.4'
B B 0.0090 0.0039 'International Tables Vol C Tables 4.2.6.8 and 6.1.1.4'
N N 0.0311 0.0180 'International Tables Vol C Tables 4.2.6.8 and 6.1.1.4'
O O 0.0492 0.0322 'International Tables Vol C Tables 4.2.6.8 and 6.1.1.4'
F F 0.0727 0.0534 'International Tables Vol C Tables 4.2.6.8 and 6.1.1.4'

_space_group_crystal_system      monoclinic
_space_group_IT_number           14
_space_group_name_H-M_alt        'P 21/c'
_space_group_name_Hall           '-P 2ybc'

_shelx_space_group_comment       
;
The symmetry employed for this shelxl refinement is uniquely defined
by the following loop, which should always be used as a source of
symmetry information in preference to the above space-group names.
They are only intended as comments.
;

loop_
_space_group_symop_operation_xyz
'x, y, z'
'-x, y+1/2, -z+1/2'
'-x, -y, -z'
'x, -y-1/2, z-1/2'

_cell_length_a                   18.4252(5)
_cell_length_b                   8.0582(3)
_cell_length_c                   20.1712(6)
_cell_angle_alpha                90
_cell_angle_beta                 107.799(3)
_cell_angle_gamma                90
_cell_volume                     2851.55(16)
_cell_formula_units_Z            4
_cell_measurement_temperature    200(2)
_cell_measurement_reflns_used    5020
_cell_measurement_theta_min      4.4850
_cell_measurement_theta_max      72.3250

_exptl_crystal_description       plates
_exptl_crystal_colour            colourless
_exptl_crystal_density_meas      ?
_exptl_crystal_density_method    ?
_exptl_crystal_density_diffrn    1.685
_exptl_crystal_F_000             1440
_exptl_transmission_factor_min   ?
_exptl_transmission_factor_max   ?
_exptl_crystal_size_max          0.380
_exptl_crystal_size_mid          0.224
_exptl_crystal_size_min          0.064
_exptl_absorpt_coefficient_mu    1.525
_shelx_estimated_absorpt_T_min   0.595
_shelx_estimated_absorpt_T_max   0.909
_exptl_absorpt_correction_type   gaussian
_exptl_absorpt_correction_T_min  0.530
_exptl_absorpt_correction_T_max  1.000
_exptl_absorpt_process_details   
;
CrysAlisPro 1.171.42.90a (Rigaku Oxford Diffraction, 2023)
Numerical absorption correction based on gaussian integration over
a multifaceted crystal model
Empirical absorption correction using spherical harmonics,
implemented in SCALE3 ABSPACK scaling algorithm.
;
_exptl_absorpt_special_details   ?
_diffrn_ambient_temperature      200(2)
_diffrn_radiation_wavelength     1.54178
_diffrn_radiation_type           CuK\a
_diffrn_source                   'micro-focus sealed X-ray tube'
_diffrn_measurement_device_type  'SuperNova, Dual, Cu at home/near, Atlas'
_diffrn_measurement_method       'w/ scans'
_diffrn_detector_area_resol_mean ?
_diffrn_reflns_number            11158
_diffrn_reflns_av_unetI/netI     0.0332
_diffrn_reflns_av_R_equivalents  0.0254
_diffrn_reflns_limit_h_min       -22
_diffrn_reflns_limit_h_max       13
_diffrn_reflns_limit_k_min       -9
_diffrn_reflns_limit_k_max       9
_diffrn_reflns_limit_l_min       -21
_diffrn_reflns_limit_l_max       24
_diffrn_reflns_theta_min         4.523
_diffrn_reflns_theta_max         72.786
_diffrn_reflns_theta_full        67.679
_diffrn_measured_fraction_theta_max 0.976
_diffrn_measured_fraction_theta_full 1.000
_diffrn_reflns_Laue_measured_fraction_max 0.976
_diffrn_reflns_Laue_measured_fraction_full 1.000
_diffrn_reflns_point_group_measured_fraction_max 0.976
_diffrn_reflns_point_group_measured_fraction_full 1.000
_reflns_number_total             5518
_reflns_number_gt                4493
_reflns_threshold_expression     'I > 2\s(I)'
_reflns_Friedel_coverage         0.000
_reflns_Friedel_fraction_max     .
_reflns_Friedel_fraction_full    .

_reflns_special_details          
;
 Reflections were merged by SHELXL according to the crystal
 class for the calculation of statistics and refinement.
 
 _reflns_Friedel_fraction is defined as the number of unique
 Friedel pairs measured divided by the number that would be
 possible theoretically, ignoring centric projections and
 systematic absences.
;

_computing_data_collection       'CrysAlisPro 1.171.42.90a (Rigaku OD, 2023)'
_computing_cell_refinement       'CrysAlisPro 1.171.42.90a (Rigaku OD, 2023)'
_computing_data_reduction        'CrysAlisPro 1.171.42.90a (Rigaku OD, 2023)'
_computing_structure_solution    'SHELXT 2018/2 (Sheldrick, 2018)'
_computing_structure_refinement  'SHELXL-2018/3 (Sheldrick, 2018)'
_computing_molecular_graphics    'Mercury, ORTEP'
_computing_publication_material  ?
_refine_special_details          ?
_refine_ls_structure_factor_coef Fsqd
_refine_ls_matrix_type           full
_refine_ls_weighting_scheme      calc
_refine_ls_weighting_details     
'w=1/[\s^2^(Fo^2^)+(0.0402P)^2^+2.6583P] where P=(Fo^2^+2Fc^2^)/3'
_atom_sites_solution_primary     intrinsic
_atom_sites_solution_secondary   difmap
_atom_sites_solution_hydrogens   geom
_refine_ls_hydrogen_treatment    constr
_refine_ls_extinction_method     none
_refine_ls_extinction_coef       .
_refine_ls_number_reflns         5518
_refine_ls_number_parameters     452
_refine_ls_number_restraints     0
_refine_ls_R_factor_all          0.0626
_refine_ls_R_factor_gt           0.0514
_refine_ls_wR_factor_ref         0.1353
_refine_ls_wR_factor_gt          0.1287
_refine_ls_goodness_of_fit_ref   1.149
_refine_ls_restrained_S_all      1.149
_refine_ls_shift/su_max          0.000
_refine_ls_shift/su_mean         0.000

loop_
_atom_site_label
_atom_site_type_symbol
_atom_site_fract_x
_atom_site_fract_y
_atom_site_fract_z
_atom_site_U_iso_or_equiv
_atom_site_adp_type
_atom_site_occupancy
_atom_site_site_symmetry_order
_atom_site_calc_flag
_atom_site_refinement_flags_posn
_atom_site_refinement_flags_adp
_atom_site_refinement_flags_occupancy
_atom_site_disorder_assembly
_atom_site_disorder_group
O1 O 0.77901(9) 0.4272(2) 0.62493(8) 0.0279(4) Uani 1 1 d . . . . .
N1 N 0.72620(12) 0.3170(3) 0.58786(10) 0.0287(4) Uani 1 1 d . . . . .
C1 C 0.73450(14) 0.2331(3) 0.53628(13) 0.0307(5) Uani 1 1 d . . . . .
H1 H 0.695499 0.154204 0.516725 0.037 Uiso 1 1 calc R U . . .
B1 B 0.76461(16) 0.6154(4) 0.61172(14) 0.0277(6) Uani 1 1 d . . . . .
C2 C 0.79443(15) 0.2409(3) 0.50361(13) 0.0325(6) Uani 1 1 d . . . . .
F3 F 0.48889(10) 0.7888(3) 0.68035(10) 0.0588(6) Uani 1 1 d . . . . .
C3 C 0.86728(16) 0.3008(4) 0.53763(16) 0.0423(7) Uani 1 1 d . . . . .
H3 H 0.878911 0.343955 0.583517 0.051 Uiso 1 1 calc R U . . .
F4 F 0.60319(10) 0.6119(3) 0.77016(9) 0.0512(5) Uani 1 1 d . . . . .
C4 C 0.92260(18) 0.2969(5) 0.50413(19) 0.0572(9) Uani 1 1 d . . . . .
H4 H 0.972551 0.336027 0.527331 0.069 Uiso 1 1 calc R U . . .
F5 F 0.72937(8) 0.5421(2) 0.73833(7) 0.0348(3) Uani 1 1 d . . . . .
C5 C 0.9053(2) 0.2361(6) 0.4370(2) 0.0629(10) Uani 1 1 d . . . . .
H5 H 0.942974 0.236731 0.413739 0.075 Uiso 1 1 calc R U . . .
F6 F 0.78890(10) 0.9603(2) 0.62103(10) 0.0494(4) Uani 1 1 d . . . . .
C6 C 0.8337(2) 0.1749(5) 0.40389(18) 0.0574(9) Uani 1 1 d . . . . .
H6 H 0.822964 0.132477 0.357951 0.069 Uiso 1 1 calc R U . . .
F7 F 0.88561(12) 1.1324(2) 0.72412(13) 0.0644(6) Uani 1 1 d . . . . .
C7 C 0.77703(18) 0.1734(4) 0.43573(15) 0.0420(7) Uani 1 1 d . . . . .
F8 F 0.98507(11) 0.9718(3) 0.83330(11) 0.0583(5) Uani 1 1 d . . . . .
C8 C 0.6998(2) 0.1052(6) 0.39755(18) 0.0609(10) Uani 1 1 d . . . . .
H01A H 0.660937 0.189434 0.395755 0.091 Uiso 1 1 calc R U . . .
H8 H 0.689896 0.006595 0.421866 0.091 Uiso 1 1 calc R U . . .
H01F H 0.698266 0.074938 0.350068 0.091 Uiso 1 1 calc R U . . .
F9 F 0.98528(10) 0.6342(3) 0.83615(9) 0.0522(5) Uani 1 1 d . . . . .
F2 F 0.50590(9) 0.9009(2) 0.55937(9) 0.0460(4) Uani 1 1 d . . . . .
C9 C 0.66533(15) 0.2777(3) 0.61760(14) 0.0329(6) Uani 1 1 d . . . . .
F10 F 0.89043(10) 0.4620(2) 0.73639(9) 0.0457(4) Uani 1 1 d . . . . .
C10 C 0.68629(19) 0.2185(4) 0.68528(15) 0.0425(7) Uani 1 1 d . . . . .
H10 H 0.738416 0.204266 0.711264 0.051 Uiso 1 1 calc R U . . .
F11 F 0.63840(9) 0.5423(2) 0.48370(8) 0.0398(4) Uani 1 1 d . . . . .
F1 F 0.63364(9) 0.8467(2) 0.52851(8) 0.0374(4) Uani 1 1 d . . . . .
C20 C 0.67472(14) 0.6281(3) 0.69116(13) 0.0298(5) Uani 1 1 d . . . . .
C21 C 0.83403(14) 0.7024(3) 0.67209(13) 0.0294(5) Uani 1 1 d . . . . .
C22 C 0.83789(15) 0.8738(4) 0.67410(15) 0.0354(6) Uani 1 1 d . . . . .
C23 C 0.88721(16) 0.9663(4) 0.72626(18) 0.0424(7) Uani 1 1 d . . . . .
C24 C 0.93715(15) 0.8853(4) 0.78108(16) 0.0404(7) Uani 1 1 d . . . . .
C25 C 0.93715(15) 0.7151(4) 0.78234(14) 0.0367(6) Uani 1 1 d . . . . .
C26 C 0.88653(15) 0.6277(3) 0.72885(14) 0.0319(5) Uani 1 1 d . . . . .
C27 C 0.76465(15) 0.6481(4) 0.53103(14) 0.0339(6) Uani 1 1 d . . . . .
C28 C 0.70340(16) 0.6018(4) 0.47410(14) 0.0348(6) Uani 1 1 d . . . . .
C29 C 0.70298(19) 0.6066(4) 0.40556(15) 0.0448(7) Uani 1 1 d . . . . .
C30 C 0.7668(2) 0.6594(5) 0.39085(16) 0.0536(9) Uani 1 1 d . . . . .
C31 C 0.82911(19) 0.7084(5) 0.44420(18) 0.0548(9) Uani 1 1 d . . . . .
C32 C 0.82713(16) 0.7009(4) 0.51233(16) 0.0432(7) Uani 1 1 d . . . . .
C16 C 0.62776(15) 0.7748(3) 0.58751(13) 0.0306(5) Uani 1 1 d . . . . .
C17 C 0.56164(15) 0.8108(4) 0.60302(14) 0.0346(6) Uani 1 1 d . . . . .
C19 C 0.61045(16) 0.6646(4) 0.70907(13) 0.0354(6) Uani 1 1 d . . . . .
C18 C 0.55266(15) 0.7537(4) 0.66412(15) 0.0389(6) Uani 1 1 d . . . . .
C11 C 0.6293(2) 0.1808(5) 0.71368(18) 0.0578(9) Uani 1 1 d . . . . .
H11 H 0.642146 0.138423 0.759772 0.069 Uiso 1 1 calc R U . . .
F12 F 0.64045(12) 0.5585(3) 0.35430(9) 0.0616(6) Uani 1 1 d . . . . .
C14 C 0.59016(17) 0.2984(4) 0.57868(16) 0.0425(7) Uani 1 1 d . . . . .
H14 H 0.577014 0.336855 0.531986 0.051 Uiso 1 1 calc R U . . .
F15 F 0.89197(10) 0.7448(3) 0.56113(10) 0.0600(6) Uani 1 1 d . . . . .
C15 C 0.68588(14) 0.6750(3) 0.62834(12) 0.0273(5) Uani 1 1 d . . . . .
C12 C 0.5538(2) 0.2037(5) 0.67630(19) 0.0590(10) Uani 1 1 d . . . . .
H12 H 0.515080 0.179270 0.696966 0.071 Uiso 1 1 calc R U . . .
F13 F 0.76827(15) 0.6606(4) 0.32464(10) 0.0823(8) Uani 1 1 d . . . . .
C13 C 0.53441(19) 0.2618(5) 0.60911(19) 0.0545(9) Uani 1 1 d . . . . .
H13 H 0.482255 0.276986 0.583412 0.065 Uiso 1 1 calc R U . . .
F14 F 0.89203(12) 0.7581(4) 0.43060(12) 0.0796(8) Uani 1 1 d . . . . .

loop_
_atom_site_aniso_label
_atom_site_aniso_U_11
_atom_site_aniso_U_22
_atom_site_aniso_U_33
_atom_site_aniso_U_23
_atom_site_aniso_U_13
_atom_site_aniso_U_12
O1 0.0287(8) 0.0283(9) 0.0241(8) -0.0008(7) 0.0043(7) 0.0001(7)
N1 0.0302(10) 0.0289(11) 0.0250(10) 0.0003(9) 0.0054(8) -0.0005(9)
C1 0.0318(12) 0.0327(14) 0.0244(12) 0.0006(10) 0.0038(10) 0.0025(11)
B1 0.0304(13) 0.0274(14) 0.0255(13) 0.0019(11) 0.0087(11) 0.0017(11)
C2 0.0337(13) 0.0341(14) 0.0292(13) 0.0018(11) 0.0087(10) 0.0072(11)
F3 0.0398(9) 0.0860(16) 0.0584(11) 0.0173(11) 0.0265(9) 0.0231(10)
C3 0.0328(14) 0.0544(19) 0.0383(15) -0.0016(14) 0.0085(11) 0.0067(13)
F4 0.0529(10) 0.0719(13) 0.0377(9) 0.0169(9) 0.0269(8) 0.0183(9)
C4 0.0332(15) 0.080(3) 0.060(2) -0.0051(19) 0.0173(14) 0.0071(16)
F5 0.0369(8) 0.0411(9) 0.0255(7) 0.0070(6) 0.0082(6) 0.0086(7)
C5 0.054(2) 0.084(3) 0.063(2) 0.001(2) 0.0364(18) 0.0111(19)
F6 0.0494(10) 0.0318(9) 0.0588(11) 0.0132(8) 0.0045(8) 0.0044(8)
C6 0.065(2) 0.069(2) 0.0450(18) -0.0086(17) 0.0269(16) 0.0067(19)
F7 0.0616(12) 0.0268(9) 0.0967(17) -0.0071(10) 0.0123(11) -0.0063(9)
C7 0.0488(16) 0.0430(17) 0.0343(14) -0.0017(13) 0.0128(12) 0.0045(13)
F8 0.0474(10) 0.0555(12) 0.0633(12) -0.0223(10) 0.0041(9) -0.0129(9)
C8 0.061(2) 0.080(3) 0.0403(18) -0.0228(18) 0.0136(15) -0.012(2)
F9 0.0451(9) 0.0569(12) 0.0406(9) -0.0008(8) -0.0077(7) 0.0039(9)
F2 0.0390(8) 0.0534(11) 0.0404(9) 0.0096(8) 0.0046(7) 0.0175(8)
C9 0.0382(14) 0.0314(14) 0.0324(13) -0.0024(11) 0.0157(11) -0.0025(11)
F10 0.0492(9) 0.0289(8) 0.0449(9) 0.0033(7) -0.0065(7) 0.0029(7)
C10 0.0518(17) 0.0444(17) 0.0333(14) 0.0026(13) 0.0159(13) -0.0024(14)
F11 0.0447(9) 0.0419(9) 0.0300(8) 0.0007(7) 0.0072(6) -0.0013(7)
F1 0.0448(8) 0.0394(9) 0.0282(7) 0.0107(7) 0.0115(6) 0.0082(7)
C20 0.0294(12) 0.0320(13) 0.0253(12) 0.0021(10) 0.0044(9) 0.0041(10)
C21 0.0266(12) 0.0316(13) 0.0314(12) 0.0022(11) 0.0111(10) 0.0014(10)
C22 0.0311(13) 0.0329(14) 0.0402(15) 0.0064(12) 0.0081(11) 0.0020(11)
C23 0.0375(15) 0.0290(14) 0.0619(19) -0.0050(13) 0.0169(14) -0.0042(12)
C24 0.0313(13) 0.0424(17) 0.0454(16) -0.0131(13) 0.0087(12) -0.0079(12)
C25 0.0285(12) 0.0432(16) 0.0344(14) -0.0025(12) 0.0040(10) 0.0010(12)
C26 0.0318(12) 0.0279(13) 0.0343(13) 0.0011(11) 0.0075(10) 0.0009(10)
C27 0.0376(13) 0.0349(14) 0.0311(13) 0.0064(11) 0.0132(11) 0.0082(11)
C28 0.0437(15) 0.0332(14) 0.0281(13) 0.0040(11) 0.0120(11) 0.0110(12)
C29 0.0578(18) 0.0467(18) 0.0297(14) 0.0051(13) 0.0132(13) 0.0153(15)
C30 0.068(2) 0.067(2) 0.0326(15) 0.0172(15) 0.0265(15) 0.0280(18)
C31 0.0506(18) 0.075(2) 0.0525(19) 0.0249(18) 0.0353(16) 0.0216(17)
C32 0.0368(14) 0.0562(19) 0.0402(15) 0.0162(14) 0.0170(12) 0.0117(14)
C16 0.0344(13) 0.0325(14) 0.0233(12) 0.0024(10) 0.0067(10) -0.0001(11)
C17 0.0301(12) 0.0365(15) 0.0329(13) 0.0030(11) 0.0033(10) 0.0075(11)
C19 0.0394(14) 0.0424(16) 0.0265(12) 0.0051(11) 0.0132(11) 0.0057(12)
C18 0.0300(13) 0.0495(17) 0.0397(15) 0.0033(13) 0.0144(11) 0.0078(12)
C11 0.078(2) 0.061(2) 0.0419(17) -0.0019(16) 0.0299(17) -0.0168(19)
F12 0.0797(14) 0.0721(14) 0.0265(9) -0.0033(9) 0.0067(9) 0.0121(11)
C14 0.0388(15) 0.0480(18) 0.0403(15) -0.0033(14) 0.0114(12) -0.0061(13)
F15 0.0347(9) 0.0955(16) 0.0530(11) 0.0161(11) 0.0185(8) -0.0024(10)
C15 0.0289(12) 0.0266(13) 0.0249(11) -0.0002(10) 0.0060(9) 0.0010(10)
C12 0.059(2) 0.073(3) 0.058(2) -0.0131(19) 0.0363(18) -0.0219(19)
F13 0.0998(17) 0.123(2) 0.0370(10) 0.0259(13) 0.0401(11) 0.0383(16)
C13 0.0382(16) 0.068(2) 0.060(2) -0.0116(18) 0.0189(15) -0.0100(16)
F14 0.0571(12) 0.127(2) 0.0711(14) 0.0400(15) 0.0440(11) 0.0201(13)

_geom_special_details            
;
 All esds (except the esd in the dihedral angle between two l.s. planes)
 are estimated using the full covariance matrix.  The cell esds are taken
 into account individually in the estimation of esds in distances, angles
 and torsion angles; correlations between esds in cell parameters are only
 used when they are defined by crystal symmetry.  An approximate (isotropic)
 treatment of cell esds is used for estimating esds involving l.s. planes.
;

loop_
_geom_bond_atom_site_label_1
_geom_bond_atom_site_label_2
_geom_bond_distance
_geom_bond_site_symmetry_2
_geom_bond_publ_flag
O1 N1 1.360(3) . ?
O1 B1 1.548(3) . ?
N1 C1 1.289(3) . ?
N1 C9 1.459(3) . ?
C1 C2 1.450(4) . ?
C1 H1 0.9500 . ?
B1 C21 1.630(4) . ?
B1 C27 1.649(4) . ?
B1 C15 1.657(4) . ?
C2 C3 1.394(4) . ?
C2 C7 1.416(4) . ?
F3 C18 1.343(3) . ?
C3 C4 1.385(4) . ?
C3 H3 0.9500 . ?
F4 C19 1.348(3) . ?
C4 C5 1.381(5) . ?
C4 H4 0.9500 . ?
F5 C20 1.347(3) . ?
C5 C6 1.375(6) . ?
C5 H5 0.9500 . ?
F6 C22 1.363(3) . ?
C6 C7 1.384(5) . ?
C6 H6 0.9500 . ?
F7 C23 1.339(4) . ?
C7 C8 1.499(5) . ?
F8 C24 1.344(3) . ?
C8 H01A 0.9800 . ?
C8 H8 0.9800 . ?
C8 H01F 0.9800 . ?
F9 C25 1.342(3) . ?
F2 C17 1.343(3) . ?
C9 C14 1.377(4) . ?
C9 C10 1.385(4) . ?
F10 C26 1.344(3) . ?
C10 C11 1.376(5) . ?
C10 H10 0.9500 . ?
F11 C28 1.358(3) . ?
F1 C16 1.358(3) . ?
C20 C19 1.372(4) . ?
C20 C15 1.396(3) . ?
C21 C22 1.383(4) . ?
C21 C26 1.390(4) . ?
C22 C23 1.380(4) . ?
C23 C24 1.368(5) . ?
C24 C25 1.372(4) . ?
C25 C26 1.384(4) . ?
C27 C32 1.384(4) . ?
C27 C28 1.393(4) . ?
C28 C29 1.381(4) . ?
C29 F12 1.348(4) . ?
C29 C30 1.365(5) . ?
C30 F13 1.344(3) . ?
C30 C31 1.370(5) . ?
C31 F14 1.332(4) . ?
C31 C32 1.387(4) . ?
C32 F15 1.343(4) . ?
C16 C17 1.378(4) . ?
C16 C15 1.390(4) . ?
C17 C18 1.372(4) . ?
C19 C18 1.371(4) . ?
C11 C12 1.377(5) . ?
C11 H11 0.9500 . ?
C14 C13 1.380(4) . ?
C14 H14 0.9500 . ?
C12 C13 1.374(5) . ?
C12 H12 0.9500 . ?
C13 H13 0.9500 . ?

loop_
_geom_angle_atom_site_label_1
_geom_angle_atom_site_label_2
_geom_angle_atom_site_label_3
_geom_angle
_geom_angle_site_symmetry_1
_geom_angle_site_symmetry_3
_geom_angle_publ_flag
N1 O1 B1 119.26(18) . . ?
C1 N1 O1 123.0(2) . . ?
C1 N1 C9 120.9(2) . . ?
O1 N1 C9 115.22(19) . . ?
N1 C1 C2 129.7(3) . . ?
N1 C1 H1 115.1 . . ?
C2 C1 H1 115.1 . . ?
O1 B1 C21 103.8(2) . . ?
O1 B1 C27 105.9(2) . . ?
C21 B1 C27 115.6(2) . . ?
O1 B1 C15 111.3(2) . . ?
C21 B1 C15 105.1(2) . . ?
C27 B1 C15 114.7(2) . . ?
C3 C2 C7 120.6(3) . . ?
C3 C2 C1 122.9(2) . . ?
C7 C2 C1 116.4(3) . . ?
C4 C3 C2 119.6(3) . . ?
C4 C3 H3 120.2 . . ?
C2 C3 H3 120.2 . . ?
C5 C4 C3 120.1(3) . . ?
C5 C4 H4 119.9 . . ?
C3 C4 H4 119.9 . . ?
C6 C5 C4 120.2(3) . . ?
C6 C5 H5 119.9 . . ?
C4 C5 H5 119.9 . . ?
C5 C6 C7 121.7(3) . . ?
C5 C6 H6 119.2 . . ?
C7 C6 H6 119.2 . . ?
C6 C7 C2 117.7(3) . . ?
C6 C7 C8 119.8(3) . . ?
C2 C7 C8 122.4(3) . . ?
C7 C8 H01A 109.5 . . ?
C7 C8 H8 109.5 . . ?
H01A C8 H8 109.5 . . ?
C7 C8 H01F 109.5 . . ?
H01A C8 H01F 109.5 . . ?
H8 C8 H01F 109.5 . . ?
C14 C9 C10 122.2(3) . . ?
C14 C9 N1 120.3(2) . . ?
C10 C9 N1 117.5(2) . . ?
C11 C10 C9 117.9(3) . . ?
C11 C10 H10 121.0 . . ?
C9 C10 H10 121.0 . . ?
F5 C20 C19 116.3(2) . . ?
F5 C20 C15 119.6(2) . . ?
C19 C20 C15 124.0(2) . . ?
C22 C21 C26 113.0(2) . . ?
C22 C21 B1 118.2(2) . . ?
C26 C21 B1 128.2(2) . . ?
F6 C22 C23 116.5(3) . . ?
F6 C22 C21 118.2(2) . . ?
C23 C22 C21 125.3(3) . . ?
F7 C23 C24 120.3(3) . . ?
F7 C23 C22 120.8(3) . . ?
C24 C23 C22 118.8(3) . . ?
F8 C24 C23 120.3(3) . . ?
F8 C24 C25 120.5(3) . . ?
C23 C24 C25 119.2(3) . . ?
F9 C25 C24 119.8(3) . . ?
F9 C25 C26 120.3(3) . . ?
C24 C25 C26 119.9(3) . . ?
F10 C26 C25 114.7(2) . . ?
F10 C26 C21 121.5(2) . . ?
C25 C26 C21 123.8(3) . . ?
C32 C27 C28 112.9(2) . . ?
C32 C27 B1 124.7(2) . . ?
C28 C27 B1 121.8(2) . . ?
F11 C28 C29 114.7(3) . . ?
F11 C28 C27 120.3(2) . . ?
C29 C28 C27 125.0(3) . . ?
F12 C29 C30 120.9(3) . . ?
F12 C29 C28 120.1(3) . . ?
C30 C29 C28 119.0(3) . . ?
F13 C30 C29 119.9(3) . . ?
F13 C30 C31 120.7(3) . . ?
C29 C30 C31 119.3(3) . . ?
F14 C31 C30 119.9(3) . . ?
F14 C31 C32 120.4(3) . . ?
C30 C31 C32 119.7(3) . . ?
F15 C32 C27 120.6(3) . . ?
F15 C32 C31 115.3(3) . . ?
C27 C32 C31 124.0(3) . . ?
F1 C16 C17 115.0(2) . . ?
F1 C16 C15 120.9(2) . . ?
C17 C16 C15 124.2(2) . . ?
F2 C17 C18 119.5(2) . . ?
F2 C17 C16 121.1(2) . . ?
C18 C17 C16 119.4(2) . . ?
F4 C19 C18 119.7(2) . . ?
F4 C19 C20 120.5(2) . . ?
C18 C19 C20 119.8(2) . . ?
F3 C18 C19 120.6(2) . . ?
F3 C18 C17 120.2(3) . . ?
C19 C18 C17 119.1(2) . . ?
C10 C11 C12 121.0(3) . . ?
C10 C11 H11 119.5 . . ?
C12 C11 H11 119.5 . . ?
C9 C14 C13 118.4(3) . . ?
C9 C14 H14 120.8 . . ?
C13 C14 H14 120.8 . . ?
C16 C15 C20 113.2(2) . . ?
C16 C15 B1 127.7(2) . . ?
C20 C15 B1 119.1(2) . . ?
C13 C12 C11 120.0(3) . . ?
C13 C12 H12 120.0 . . ?
C11 C12 H12 120.0 . . ?
C12 C13 C14 120.5(3) . . ?
C12 C13 H13 119.8 . . ?
C14 C13 H13 119.8 . . ?

_refine_diff_density_max         0.295
_refine_diff_density_min         -0.260
_refine_diff_density_rms         0.053

_shelx_res_file                  
;
TITL C:\Users\yarav\ONEDRI~1\CRYSTA~1\23DATA~1\RM2354~1\RM2354_a.res in P2(1)/c
    RM2354_a.res
    created by SHELXL-2018/3 at 15:05:23 on 07-Sep-2023
CELL 1.54178 18.4252 8.0582 20.1712 90.000 107.799 90.000
ZERR 4.0000 0.0005 0.0003 0.0006 0.000 0.003 0.000
LATT 1
SYMM -X, 0.5+Y, 0.5-Z
SFAC C H B N O F
UNIT 128 52 4 4 4 60
ACTA
LIST 4
BOND $H
HTAB
TEMP -73
SIZE 0.380 0.224 0.064
FMAP 2 1 53
PLAN 20 0 0
REM LIST 6 1
L.S. 10
WGHT    0.040200    2.658300
FVAR       0.38672
O1    5    0.779012    0.427212    0.624926    11.00000    0.02872    0.02833 =
         0.02408   -0.00083    0.00429    0.00011
N1    4    0.726199    0.316995    0.587857    11.00000    0.03025    0.02885 =
         0.02505    0.00030    0.00545   -0.00048
C1    1    0.734501    0.233061    0.536280    11.00000    0.03182    0.03266 =
         0.02435    0.00057    0.00378    0.00252
AFIX  43
H1    2    0.695499    0.154204    0.516725    11.00000   -1.20000
AFIX   0
B1    3    0.764614    0.615371    0.611718    11.00000    0.03036    0.02737 =
         0.02546    0.00191    0.00868    0.00174
C2    1    0.794431    0.240896    0.503607    11.00000    0.03365    0.03412 =
         0.02924    0.00181    0.00870    0.00717
F3    6    0.488892    0.788770    0.680350    11.00000    0.03983    0.08596 =
         0.05842    0.01728    0.02646    0.02306
C3    1    0.867276    0.300754    0.537632    11.00000    0.03276    0.05437 =
         0.03828   -0.00162    0.00853    0.00671
AFIX  43
H3    2    0.878911    0.343955    0.583517    11.00000   -1.20000
AFIX   0
F4    6    0.603191    0.611921    0.770157    11.00000    0.05292    0.07186 =
         0.03771    0.01691    0.02686    0.01828
C4    1    0.922595    0.296860    0.504130    11.00000    0.03324    0.08042 =
         0.05995   -0.00512    0.01726    0.00708
AFIX  43
H4    2    0.972551    0.336027    0.527331    11.00000   -1.20000
AFIX   0
F5    6    0.729375    0.542145    0.738326    11.00000    0.03693    0.04107 =
         0.02551    0.00704    0.00820    0.00862
C5    1    0.905296    0.236145    0.437045    11.00000    0.05383    0.08439 =
         0.06291    0.00130    0.03644    0.01105
AFIX  43
H5    2    0.942974    0.236731    0.413739    11.00000   -1.20000
AFIX   0
F6    6    0.788903    0.960344    0.621032    11.00000    0.04939    0.03176 =
         0.05881    0.01317    0.00445    0.00439
C6    1    0.833746    0.174882    0.403894    11.00000    0.06466    0.06925 =
         0.04504   -0.00862    0.02693    0.00675
AFIX  43
H6    2    0.822964    0.132477    0.357951    11.00000   -1.20000
AFIX   0
F7    6    0.885614    1.132369    0.724124    11.00000    0.06165    0.02683 =
         0.09669   -0.00705    0.01228   -0.00627
C7    1    0.777032    0.173396    0.435726    11.00000    0.04881    0.04301 =
         0.03426   -0.00175    0.01278    0.00448
F8    6    0.985071    0.971770    0.833298    11.00000    0.04737    0.05550 =
         0.06328   -0.02230    0.00406   -0.01291
C8    1    0.699849    0.105184    0.397548    11.00000    0.06085    0.08024 =
         0.04034   -0.02279    0.01360   -0.01214
AFIX 137
H01A  2    0.660937    0.189434    0.395755    11.00000   -1.50000
H8    2    0.689896    0.006595    0.421866    11.00000   -1.50000
H01F  2    0.698266    0.074938    0.350068    11.00000   -1.50000
AFIX   0
F9    6    0.985281    0.634205    0.836149    11.00000    0.04509    0.05688 =
         0.04063   -0.00083   -0.00766    0.00389
F2    6    0.505896    0.900918    0.559368    11.00000    0.03899    0.05342 =
         0.04039    0.00955    0.00458    0.01751
C9    1    0.665330    0.277745    0.617598    11.00000    0.03822    0.03140 =
         0.03238   -0.00239    0.01571   -0.00245
F10   6    0.890428    0.461977    0.736388    11.00000    0.04916    0.02888 =
         0.04495    0.00329   -0.00648    0.00289
C10   1    0.686291    0.218475    0.685276    11.00000    0.05180    0.04442 =
         0.03327    0.00255    0.01593   -0.00244
AFIX  43
H10   2    0.738416    0.204266    0.711264    11.00000   -1.20000
AFIX   0
F11   6    0.638400    0.542258    0.483696    11.00000    0.04467    0.04195 =
         0.02996    0.00071    0.00719   -0.00127
F1    6    0.633640    0.846727    0.528512    11.00000    0.04482    0.03942 =
         0.02821    0.01066    0.01146    0.00818
C20   1    0.674717    0.628097    0.691159    11.00000    0.02942    0.03196 =
         0.02535    0.00213    0.00444    0.00412
C21   1    0.834026    0.702371    0.672088    11.00000    0.02665    0.03159 =
         0.03140    0.00219    0.01114    0.00140
C22   1    0.837892    0.873795    0.674103    11.00000    0.03109    0.03294 =
         0.04023    0.00635    0.00808    0.00200
C23   1    0.887212    0.966265    0.726259    11.00000    0.03745    0.02896 =
         0.06188   -0.00499    0.01690   -0.00424
C24   1    0.937152    0.885334    0.781076    11.00000    0.03133    0.04242 =
         0.04538   -0.01309    0.00872   -0.00789
C25   1    0.937153    0.715123    0.782341    11.00000    0.02854    0.04324 =
         0.03439   -0.00253    0.00396    0.00104
C26   1    0.886531    0.627724    0.728851    11.00000    0.03178    0.02787 =
         0.03430    0.00113    0.00745    0.00094
C27   1    0.764648    0.648074    0.531031    11.00000    0.03759    0.03490 =
         0.03106    0.00637    0.01320    0.00819
C28   1    0.703400    0.601796    0.474097    11.00000    0.04375    0.03325 =
         0.02807    0.00396    0.01202    0.01098
C29   1    0.702985    0.606556    0.405555    11.00000    0.05779    0.04669 =
         0.02974    0.00508    0.01324    0.01528
C30   1    0.766763    0.659449    0.390850    11.00000    0.06849    0.06705 =
         0.03258    0.01721    0.02648    0.02803
C31   1    0.829114    0.708399    0.444201    11.00000    0.05060    0.07460 =
         0.05250    0.02487    0.03530    0.02163
C32   1    0.827132    0.700904    0.512331    11.00000    0.03685    0.05619 =
         0.04019    0.01619    0.01704    0.01173
C16   1    0.627765    0.774766    0.587510    11.00000    0.03442    0.03252 =
         0.02331    0.00241    0.00671   -0.00014
C17   1    0.561637    0.810810    0.603023    11.00000    0.03014    0.03651 =
         0.03290    0.00301    0.00330    0.00752
C19   1    0.610449    0.664614    0.709075    11.00000    0.03939    0.04245 =
         0.02650    0.00515    0.01320    0.00573
C18   1    0.552656    0.753678    0.664117    11.00000    0.03001    0.04946 =
         0.03975    0.00335    0.01437    0.00784
C11   1    0.629256    0.180826    0.713682    11.00000    0.07778    0.06147 =
         0.04193   -0.00186    0.02988   -0.01681
AFIX  43
H11   2    0.642146    0.138423    0.759772    11.00000   -1.20000
AFIX   0
F12   6    0.640451    0.558504    0.354304    11.00000    0.07965    0.07214 =
         0.02649   -0.00327    0.00670    0.01213
C14   1    0.590163    0.298373    0.578681    11.00000    0.03877    0.04797 =
         0.04033   -0.00333    0.01139   -0.00612
AFIX  43
H14   2    0.577014    0.336855    0.531986    11.00000   -1.20000
AFIX   0
F15   6    0.891968    0.744828    0.561131    11.00000    0.03475    0.09550 =
         0.05303    0.01613    0.01848   -0.00240
C15   1    0.685883    0.674951    0.628344    11.00000    0.02895    0.02665 =
         0.02491   -0.00021    0.00596    0.00102
C12   1    0.553777    0.203691    0.676302    11.00000    0.05905    0.07260 =
         0.05787   -0.01311    0.03628   -0.02194
AFIX  43
H12   2    0.515080    0.179270    0.696966    11.00000   -1.20000
AFIX   0
F13   6    0.768267    0.660632    0.324643    11.00000    0.09980    0.12296 =
         0.03701    0.02588    0.04011    0.03828
C13   1    0.534410    0.261834    0.609107    11.00000    0.03820    0.06836 =
         0.05959   -0.01163    0.01894   -0.00996
AFIX  43
H13   2    0.482255    0.276986    0.583412    11.00000   -1.20000
AFIX   0
F14   6    0.892030    0.758150    0.430597    11.00000    0.05711    0.12694 =
         0.07106    0.04001    0.04399    0.02012
REM #####
HKLF 4


REM  C:\Users\yarav\ONEDRI~1\CRYSTA~1\23DATA~1\RM2354~1\RM2354_a.res in P2(1)/c
REM wR2 = 0.1353, GooF = S = 1.149, Restrained GooF = 1.149 for all data
REM R1 = 0.0514 for 4493 Fo > 4sig(Fo) and 0.0626 for all 5518 data
REM 452 parameters refined using 0 restraints

END

WGHT      0.0402      2.6584

REM Instructions for potential hydrogen bonds
HTAB C14 F11

REM Highest difference peak  0.295,  deepest hole -0.260,  1-sigma level  0.053
Q1    1   0.9192  0.8420  0.4636  11.00000  0.05    0.29
Q2    1   0.6355 -0.0478  0.4235  11.00000  0.05    0.26
Q3    1   0.7971  0.7756  0.3436  11.00000  0.05    0.21
Q4    1   0.5042  0.6279  0.5769  11.00000  0.05    0.21
Q5    1   0.8012  0.6592  0.6403  11.00000  0.05    0.19
Q6    1   0.8434  0.9419  0.7164  11.00000  0.05    0.19
Q7    1   0.7750  0.8529  0.5429  11.00000  0.05    0.19
Q8    1   0.7759  0.6182  0.5786  11.00000  0.05    0.18
Q9    1   0.6849  0.8678  0.6371  11.00000  0.05    0.18
Q10   1   0.8976  0.6787  0.7625  11.00000  0.05    0.18
Q11   1   0.7650  0.8264  0.3816  11.00000  0.05    0.18
Q12   1   0.7977  0.7276  0.4230  11.00000  0.05    0.18
Q13   1   0.6379  0.9603  0.4756  11.00000  0.05    0.18
Q14   1   0.7200  0.6459  0.6175  11.00000  0.05    0.18
Q15   1   0.6051  0.6109  0.2774  11.00000  0.05    0.17
Q16   1   0.5616  0.6721  0.6015  11.00000  0.05    0.17
Q17   1   0.7750  0.8359  0.3974  11.00000  0.05    0.17
Q18   1   0.6523  0.6886  0.6002  11.00000  0.05    0.17
Q19   1   0.6479  0.5338  0.8105  11.00000  0.05    0.17
Q20   1   0.7243  0.9532  0.6721  11.00000  0.05    0.17
;
_shelx_res_checksum              32851
####################################################################### 
# 
# This file contains crystal structure data downloaded from the 
# Cambridge Structural Database (CSD) hosted by the Cambridge 
# Crystallographic Data Centre (CCDC).
# 
# Full information about CCDC data access policies and citation 
# guidelines are available at http://www.ccdc.cam.ac.uk/access/V1 
# 
# Audit and citation data items may have been added by the CCDC. 
# Please retain this information to preserve the provenance of 
# this file and to allow appropriate attribution of the data. 
# 
#######################################################################

data_RM2350C_a
_database_code_depnum_ccdc_archive 'CCDC 2301587'
loop_
_audit_author_name
_audit_author_address
'Yara van Ingen'
;Cardiff University
United Kingdom
;
_audit_update_record             
;
2023-10-16 deposited with the CCDC.	2023-12-29 downloaded from the CCDC.
;

# start Validation Reply Form
_vrf_PLAT097_RM2350C_a           
;
PROBLEM: Large Reported Max.  (Positive) Residual Density       1.25 eA-3  
RESPONSE: Acknowledged. Some positional disorder can be seen around atoms
O1 N1 C1 and C8, however resolving this over two sites did not enhance
refinement. The connectivity is well refined as is and R1 is reasonable 
at 5.75%.
;
_vrf_PLAT230_RM2350C_a           
;
PROBLEM: Hirshfeld Test Diff for    O1       --N1       .        7.7 s.u.  
RESPONSE: 
As above, the Uij of these atoms are slightly elongated due to the presence
of some positional disorder. These were not sufficiently elongated to merit
splitting over two sites. Refinement proceeds smoothly without splitting.
;
# end Validation Reply Form

_audit_creation_method           SHELXL-2018/3
_shelx_SHELXL_version_number     2018/3
_chemical_name_systematic        ?
_chemical_name_common            ?
_chemical_melting_point          ?
_chemical_formula_moiety         'C31 H11 B F15 N O'
_chemical_formula_sum            'C31 H11 B F15 N O'
_chemical_formula_weight         709.22

loop_
_atom_type_symbol
_atom_type_description
_atom_type_scat_dispersion_real
_atom_type_scat_dispersion_imag
_atom_type_scat_source
C C 0.0181 0.0091 'International Tables Vol C Tables 4.2.6.8 and 6.1.1.4'
H H 0.0000 0.0000 'International Tables Vol C Tables 4.2.6.8 and 6.1.1.4'
B B 0.0090 0.0039 'International Tables Vol C Tables 4.2.6.8 and 6.1.1.4'
N N 0.0311 0.0180 'International Tables Vol C Tables 4.2.6.8 and 6.1.1.4'
O O 0.0492 0.0322 'International Tables Vol C Tables 4.2.6.8 and 6.1.1.4'
F F 0.0727 0.0534 'International Tables Vol C Tables 4.2.6.8 and 6.1.1.4'

_space_group_crystal_system      triclinic
_space_group_IT_number           2
_space_group_name_H-M_alt        'P -1'
_space_group_name_Hall           '-P 1'

_shelx_space_group_comment       
;
The symmetry employed for this shelxl refinement is uniquely defined
by the following loop, which should always be used as a source of
symmetry information in preference to the above space-group names.
They are only intended as comments.
;

loop_
_space_group_symop_operation_xyz
'x, y, z'
'-x, -y, -z'

_cell_length_a                   9.0442(6)
_cell_length_b                   9.8687(6)
_cell_length_c                   16.2600(10)
_cell_angle_alpha                83.784(5)
_cell_angle_beta                 80.686(5)
_cell_angle_gamma                75.180(5)
_cell_volume                     1381.10(16)
_cell_formula_units_Z            2
_cell_measurement_temperature    200(2)
_cell_measurement_reflns_used    4108
_cell_measurement_theta_min      5.0870
_cell_measurement_theta_max      70.8840

_exptl_crystal_description       plates
_exptl_crystal_colour            colourless
_exptl_crystal_density_meas      ?
_exptl_crystal_density_method    ?
_exptl_crystal_density_diffrn    1.705
_exptl_crystal_F_000             704
_exptl_transmission_factor_min   ?
_exptl_transmission_factor_max   ?
_exptl_crystal_size_max          0.155
_exptl_crystal_size_mid          0.138
_exptl_crystal_size_min          0.084
_exptl_absorpt_coefficient_mu    1.561
_shelx_estimated_absorpt_T_min   0.794
_shelx_estimated_absorpt_T_max   0.880
_exptl_absorpt_correction_type   gaussian
_exptl_absorpt_correction_T_min  0.0766
_exptl_absorpt_correction_T_max  1.000
_exptl_absorpt_process_details   
;
CrysAlisPro 1.171.42.90a (Rigaku Oxford Diffraction, 2023)
Numerical absorption correction based on gaussian integration over
a multifaceted crystal model
Empirical absorption correction using spherical harmonics,
implemented in SCALE3 ABSPACK scaling algorithm.
;
_exptl_absorpt_special_details   ?
_diffrn_ambient_temperature      200(2)
_diffrn_radiation_wavelength     1.54178
_diffrn_radiation_type           CuK\a
_diffrn_source                   'micro-focus sealed X-ray tube'
_diffrn_measurement_device_type  'SuperNova, Dual, Cu at home/near, Atlas'
_diffrn_measurement_method       'w/ scans'
_diffrn_detector_area_resol_mean ?
_diffrn_reflns_number            9529
_diffrn_reflns_av_unetI/netI     0.0307
_diffrn_reflns_av_R_equivalents  0.0221
_diffrn_reflns_limit_h_min       -6
_diffrn_reflns_limit_h_max       11
_diffrn_reflns_limit_k_min       -11
_diffrn_reflns_limit_k_max       12
_diffrn_reflns_limit_l_min       -17
_diffrn_reflns_limit_l_max       19
_diffrn_reflns_theta_min         4.646
_diffrn_reflns_theta_max         72.719
_diffrn_reflns_theta_full        67.679
_diffrn_measured_fraction_theta_max 0.967
_diffrn_measured_fraction_theta_full 0.998
_diffrn_reflns_Laue_measured_fraction_max 0.967
_diffrn_reflns_Laue_measured_fraction_full 0.998
_diffrn_reflns_point_group_measured_fraction_max 0.967
_diffrn_reflns_point_group_measured_fraction_full 0.998
_reflns_number_total             5315
_reflns_number_gt                4122
_reflns_threshold_expression     'I > 2\s(I)'
_reflns_Friedel_coverage         0.000
_reflns_Friedel_fraction_max     .
_reflns_Friedel_fraction_full    .

_reflns_special_details          
;
 Reflections were merged by SHELXL according to the crystal
 class for the calculation of statistics and refinement.
 
 _reflns_Friedel_fraction is defined as the number of unique
 Friedel pairs measured divided by the number that would be
 possible theoretically, ignoring centric projections and
 systematic absences.
;

_computing_data_collection       'CrysAlisPro 1.171.42.90a (Rigaku OD, 2023)'
_computing_cell_refinement       'CrysAlisPro 1.171.42.90a (Rigaku OD, 2023)'
_computing_data_reduction        'CrysAlisPro 1.171.42.90a (Rigaku OD, 2023)'
_computing_structure_solution    'SHELXT 2018/2 (Sheldrick, 2018)'
_computing_structure_refinement  'SHELXL-2018/3 (Sheldrick, 2018)'
_computing_molecular_graphics    'Mercury, ORTEP'
_computing_publication_material  ?
_refine_special_details          ?
_refine_ls_structure_factor_coef Fsqd
_refine_ls_matrix_type           full
_refine_ls_weighting_scheme      calc
_refine_ls_weighting_details     
'w=1/[\s^2^(Fo^2^)+(0.0696P)^2^+0.9814P] where P=(Fo^2^+2Fc^2^)/3'
_atom_sites_solution_primary     intrinsic
_atom_sites_solution_secondary   difmap
_atom_sites_solution_hydrogens   geom
_refine_ls_hydrogen_treatment    constr
_refine_ls_extinction_method     none
_refine_ls_extinction_coef       .
_refine_ls_number_reflns         5315
_refine_ls_number_parameters     442
_refine_ls_number_restraints     0
_refine_ls_R_factor_all          0.0727
_refine_ls_R_factor_gt           0.0575
_refine_ls_wR_factor_ref         0.1609
_refine_ls_wR_factor_gt          0.1472
_refine_ls_goodness_of_fit_ref   1.057
_refine_ls_restrained_S_all      1.057
_refine_ls_shift/su_max          0.000
_refine_ls_shift/su_mean         0.000

loop_
_atom_site_label
_atom_site_type_symbol
_atom_site_fract_x
_atom_site_fract_y
_atom_site_fract_z
_atom_site_U_iso_or_equiv
_atom_site_adp_type
_atom_site_occupancy
_atom_site_site_symmetry_order
_atom_site_calc_flag
_atom_site_refinement_flags_posn
_atom_site_refinement_flags_adp
_atom_site_refinement_flags_occupancy
_atom_site_disorder_assembly
_atom_site_disorder_group
F1 F 0.73409(19) 0.47397(16) 0.62055(10) 0.0473(4) Uani 1 1 d . . . . .
O1 O 0.6078(2) 0.30899(17) 0.80045(11) 0.0394(4) Uani 1 1 d . . . . .
N1 N 0.5214(3) 0.4316(3) 0.76694(18) 0.0580(7) Uani 1 1 d . . . . .
C1 C 0.5046(4) 0.5470(4) 0.7969(2) 0.0618(8) Uani 1 1 d . . . . .
H1 H 0.434545 0.625300 0.773936 0.074 Uiso 1 1 calc R U . . .
B1 B 0.7735(4) 0.2444(3) 0.75351(19) 0.0394(6) Uani 1 1 d . . . . .
C2 C 0.5821(4) 0.5738(4) 0.86398(19) 0.0546(7) Uani 1 1 d . . . . .
F3 F 1.0324(3) 0.7347(2) 0.71079(13) 0.0705(6) Uani 1 1 d . . . . .
F15 F 0.9351(2) 0.25029(18) 0.57019(11) 0.0543(4) Uani 1 1 d . . . . .
C15 C 0.8307(3) 0.4805(3) 0.67447(16) 0.0389(5) Uani 1 1 d . . . . .
C3 C 0.6599(4) 0.4769(3) 0.9222(2) 0.0530(7) Uani 1 1 d . . . . .
H3 H 0.672197 0.378970 0.919295 0.064 Uiso 1 1 calc R U . . .
F4 F 1.1069(2) 0.5326(2) 0.83541(12) 0.0645(5) Uani 1 1 d . . . . .
C4 C 0.7182(4) 0.5257(3) 0.98353(19) 0.0523(7) Uani 1 1 d . . . . .
H4 H 0.770909 0.461019 1.023062 0.063 Uiso 1 1 calc R U . . .
F5 F 1.0035(2) 0.30432(18) 0.85253(10) 0.0542(4) Uani 1 1 d . . . . .
F2 F 0.8503(2) 0.69705(17) 0.60145(11) 0.0592(5) Uani 1 1 d . . . . .
C5 C 0.7000(4) 0.6673(3) 0.9875(2) 0.0567(8) Uani 1 1 d . . . . .
H5 H 0.740817 0.700065 1.029667 0.068 Uiso 1 1 calc R U . . .
F6 F 0.6511(3) 0.1374(2) 0.93256(11) 0.0639(5) Uani 1 1 d . . . . .
C6 C 0.6229(4) 0.7630(4) 0.9306(3) 0.0679(9) Uani 1 1 d . . . . .
H6 H 0.611726 0.860731 0.933958 0.082 Uiso 1 1 calc R U . . .
F7 F 0.8060(4) -0.0704(2) 1.02293(14) 0.0928(9) Uani 1 1 d . . . . .
C7 C 0.5631(4) 0.7185(4) 0.8702(2) 0.0644(9) Uani 1 1 d . . . . .
H7 H 0.508490 0.784926 0.832096 0.077 Uiso 1 1 calc R U . . .
F8 F 1.0934(4) -0.2194(2) 0.96043(19) 0.1166(12) Uani 1 1 d . . . . .
C8 C 0.4264(4) 0.4246(4) 0.70197(19) 0.0547(7) Uani 1 1 d . . . . .
F9 F 1.2223(3) -0.1468(2) 0.8042(2) 0.1004(10) Uani 1 1 d . . . . .
F14 F 0.8813(3) 0.1150(2) 0.45123(12) 0.0699(5) Uani 1 1 d . . . . .
C14 C 0.8632(3) 0.3726(3) 0.73651(15) 0.0369(5) Uani 1 1 d . . . . .
C9 C 0.4033(5) 0.5275(4) 0.6374(2) 0.0649(9) Uani 1 1 d . . . . .
H9 H 0.445112 0.607161 0.634436 0.078 Uiso 1 1 calc R U . . .
F10 F 1.0704(2) 0.0697(2) 0.71297(14) 0.0673(5) Uani 1 1 d . . . . .
C10 C 0.3170(4) 0.5120(4) 0.5764(2) 0.0665(9) Uani 1 1 d . . . . .
H10 H 0.296929 0.582825 0.532380 0.080 Uiso 1 1 calc R U . . .
F11 F 0.5928(2) 0.04252(17) 0.76515(11) 0.0529(4) Uani 1 1 d . . . . .
F13 F 0.6860(3) -0.0595(2) 0.48520(14) 0.0768(6) Uani 1 1 d . . . . .
C16 C 0.8866(3) 0.5995(3) 0.66428(17) 0.0438(6) Uani 1 1 d . . . . .
C17 C 0.9782(4) 0.6189(3) 0.71881(19) 0.0486(7) Uani 1 1 d . . . . .
C18 C 1.0162(4) 0.5162(3) 0.78135(18) 0.0473(6) Uani 1 1 d . . . . .
C19 C 0.9599(3) 0.3973(3) 0.78846(16) 0.0413(6) Uani 1 1 d . . . . .
C20 C 0.8538(3) 0.1170(3) 0.81776(18) 0.0449(6) Uani 1 1 d . . . . .
C21 C 0.7933(4) 0.0736(3) 0.8968(2) 0.0539(8) Uani 1 1 d . . . . .
C22 C 0.8713(5) -0.0374(3) 0.9448(2) 0.0678(11) Uani 1 1 d . . . . .
C23 C 1.0143(6) -0.1121(3) 0.9144(3) 0.0771(13) Uani 1 1 d . . . . .
C24 C 1.0806(4) -0.0757(3) 0.8357(3) 0.0704(11) Uani 1 1 d . . . . .
C25 C 0.9997(4) 0.0369(3) 0.7896(2) 0.0533(7) Uani 1 1 d . . . . .
C26 C 0.7550(3) 0.1657(3) 0.67321(17) 0.0401(6) Uani 1 1 d . . . . .
C27 C 0.6636(3) 0.0684(3) 0.68699(18) 0.0447(6) Uani 1 1 d . . . . .
C28 C 0.6383(4) -0.0053(3) 0.6259(2) 0.0523(7) Uani 1 1 d . . . . .
C29 C 0.7091(4) 0.0123(3) 0.5458(2) 0.0550(8) Uani 1 1 d . . . . .
C30 C 0.8059(4) 0.1008(3) 0.52861(19) 0.0522(7) Uani 1 1 d . . . . .
C31 C 0.8298(3) 0.1731(3) 0.59201(18) 0.0457(6) Uani 1 1 d . . . . .
C13 C 0.3667(3) 0.3100(3) 0.7080(2) 0.0521(7) Uani 1 1 d . . . . .
H13 H 0.380517 0.242215 0.754049 0.063 Uiso 1 1 calc R U . . .
C11 C 0.2615(4) 0.3937(4) 0.5806(2) 0.0624(9) Uani 1 1 d . . . . .
H11 H 0.206464 0.380730 0.538168 0.075 Uiso 1 1 calc R U . . .
F12 F 0.5452(2) -0.0950(2) 0.64494(14) 0.0702(6) Uani 1 1 d . . . . .
C12 C 0.2860(4) 0.2939(4) 0.6465(2) 0.0583(8) Uani 1 1 d . . . . .
H12 H 0.246539 0.212881 0.649344 0.070 Uiso 1 1 calc R U . . .

loop_
_atom_site_aniso_label
_atom_site_aniso_U_11
_atom_site_aniso_U_22
_atom_site_aniso_U_33
_atom_site_aniso_U_23
_atom_site_aniso_U_13
_atom_site_aniso_U_12
F1 0.0504(9) 0.0416(8) 0.0512(9) 0.0057(7) -0.0211(7) -0.0084(7)
O1 0.0413(10) 0.0302(8) 0.0430(9) 0.0031(7) -0.0084(8) -0.0031(7)
N1 0.0527(15) 0.0443(14) 0.0672(17) 0.0037(12) -0.0022(12) -0.0014(11)
C1 0.0575(19) 0.0482(17) 0.067(2) 0.0029(15) 0.0024(16) -0.0002(14)
B1 0.0409(15) 0.0317(13) 0.0433(15) 0.0039(11) -0.0094(12) -0.0048(11)
C2 0.0472(16) 0.076(2) 0.0446(15) -0.0075(14) -0.0060(12) -0.0218(15)
F3 0.1042(16) 0.0517(10) 0.0698(12) -0.0035(9) -0.0168(11) -0.0420(11)
F15 0.0553(10) 0.0517(9) 0.0528(9) -0.0036(7) 0.0010(8) -0.0128(8)
C15 0.0386(13) 0.0357(12) 0.0401(13) -0.0024(10) -0.0070(10) -0.0042(10)
C3 0.0549(17) 0.0503(16) 0.0545(17) -0.0139(13) -0.0018(14) -0.0135(13)
F4 0.0799(13) 0.0661(12) 0.0600(11) -0.0104(9) -0.0281(10) -0.0264(10)
C4 0.0610(18) 0.0483(16) 0.0484(16) -0.0049(12) -0.0154(14) -0.0092(14)
F5 0.0700(11) 0.0465(9) 0.0487(9) 0.0065(7) -0.0272(8) -0.0112(8)
F2 0.0842(13) 0.0378(8) 0.0567(10) 0.0122(7) -0.0199(9) -0.0171(8)
C5 0.065(2) 0.0518(17) 0.0595(18) -0.0066(14) -0.0206(15) -0.0169(15)
F6 0.0860(14) 0.0592(11) 0.0475(10) 0.0064(8) -0.0062(9) -0.0255(10)
C6 0.069(2) 0.0488(18) 0.090(3) 0.0036(17) -0.027(2) -0.0153(16)
F7 0.173(3) 0.0677(13) 0.0636(12) 0.0308(10) -0.0611(15) -0.0638(16)
C7 0.0576(19) 0.065(2) 0.074(2) 0.0125(17) -0.0237(17) -0.0197(16)
F8 0.189(3) 0.0405(11) 0.138(2) 0.0161(12) -0.126(2) -0.0064(14)
C8 0.0495(17) 0.074(2) 0.0449(16) -0.0035(14) -0.0122(13) -0.0202(15)
F9 0.0818(16) 0.0592(13) 0.161(3) -0.0325(14) -0.0714(17) 0.0256(11)
F14 0.0850(14) 0.0691(12) 0.0476(10) -0.0120(9) -0.0036(9) -0.0046(11)
C14 0.0368(13) 0.0321(12) 0.0376(12) -0.0020(10) -0.0043(10) -0.0019(10)
C9 0.076(2) 0.069(2) 0.0554(19) -0.0024(16) -0.0161(17) -0.0258(18)
F10 0.0484(10) 0.0593(11) 0.0856(14) -0.0126(10) -0.0110(10) 0.0063(8)
C10 0.070(2) 0.073(2) 0.0523(18) -0.0007(16) -0.0201(16) -0.0039(18)
F11 0.0596(10) 0.0435(9) 0.0565(10) 0.0051(7) -0.0113(8) -0.0155(7)
F13 0.0950(16) 0.0688(13) 0.0724(13) -0.0266(10) -0.0306(12) -0.0098(11)
C16 0.0534(16) 0.0327(12) 0.0425(14) 0.0013(10) -0.0064(12) -0.0074(11)
C17 0.0606(18) 0.0379(14) 0.0504(16) -0.0092(12) -0.0039(13) -0.0174(13)
C18 0.0534(16) 0.0471(15) 0.0437(14) -0.0092(12) -0.0100(12) -0.0118(12)
C19 0.0441(14) 0.0373(13) 0.0391(13) -0.0014(10) -0.0080(11) -0.0027(11)
C20 0.0530(16) 0.0305(12) 0.0530(16) 0.0006(11) -0.0216(13) -0.0059(11)
C21 0.081(2) 0.0359(14) 0.0526(17) 0.0066(12) -0.0293(16) -0.0206(14)
C22 0.115(3) 0.0398(16) 0.065(2) 0.0168(15) -0.053(2) -0.0314(19)
C23 0.124(4) 0.0328(15) 0.089(3) 0.0098(16) -0.076(3) -0.0134(19)
C24 0.074(2) 0.0364(15) 0.106(3) -0.0155(17) -0.055(2) 0.0068(15)
C25 0.0572(18) 0.0367(14) 0.066(2) -0.0050(13) -0.0257(15) -0.0007(13)
C26 0.0409(14) 0.0309(12) 0.0454(14) 0.0016(10) -0.0132(11) -0.0002(10)
C27 0.0468(15) 0.0348(13) 0.0502(15) 0.0008(11) -0.0131(12) -0.0034(11)
C28 0.0542(17) 0.0373(14) 0.0678(19) -0.0059(13) -0.0207(15) -0.0068(12)
C29 0.0614(19) 0.0447(15) 0.0581(18) -0.0147(13) -0.0221(15) 0.0014(14)
C30 0.0556(17) 0.0473(16) 0.0468(16) -0.0068(12) -0.0088(13) 0.0023(13)
C31 0.0464(15) 0.0361(13) 0.0508(15) -0.0010(11) -0.0107(12) -0.0014(11)
C13 0.0385(14) 0.0575(17) 0.0561(17) -0.0056(14) -0.0065(12) -0.0035(13)
C11 0.0519(18) 0.079(2) 0.0587(19) -0.0170(17) -0.0201(15) -0.0076(16)
F12 0.0728(13) 0.0576(11) 0.0902(15) -0.0110(10) -0.0207(11) -0.0258(10)
C12 0.0488(17) 0.0604(19) 0.069(2) -0.0201(16) -0.0103(15) -0.0111(14)

_geom_special_details            
;
 All esds (except the esd in the dihedral angle between two l.s. planes)
 are estimated using the full covariance matrix.  The cell esds are taken
 into account individually in the estimation of esds in distances, angles
 and torsion angles; correlations between esds in cell parameters are only
 used when they are defined by crystal symmetry.  An approximate (isotropic)
 treatment of cell esds is used for estimating esds involving l.s. planes.
;

loop_
_geom_bond_atom_site_label_1
_geom_bond_atom_site_label_2
_geom_bond_distance
_geom_bond_site_symmetry_2
_geom_bond_publ_flag
F1 C15 1.351(3) . ?
O1 N1 1.372(3) . ?
O1 B1 1.575(4) . ?
N1 C1 1.251(4) . ?
N1 C8 1.483(4) . ?
C1 C2 1.468(5) . ?
C1 H1 0.9500 . ?
B1 C26 1.641(4) . ?
B1 C20 1.642(4) . ?
B1 C14 1.646(4) . ?
C2 C7 1.407(5) . ?
C2 C3 1.407(5) . ?
F3 C17 1.340(3) . ?
F15 C31 1.348(3) . ?
C15 C16 1.377(4) . ?
C15 C14 1.394(4) . ?
C3 C4 1.381(4) . ?
C3 H3 0.9500 . ?
F4 C18 1.343(3) . ?
C4 C5 1.373(4) . ?
C4 H4 0.9500 . ?
F5 C19 1.351(3) . ?
F2 C16 1.346(3) . ?
C5 C6 1.384(5) . ?
C5 H5 0.9500 . ?
F6 C21 1.345(4) . ?
C6 C7 1.355(5) . ?
C6 H6 0.9500 . ?
F7 C22 1.355(5) . ?
C7 H7 0.9500 . ?
F8 C23 1.345(4) . ?
C8 C13 1.361(5) . ?
C8 C9 1.381(5) . ?
F9 C24 1.343(5) . ?
F14 C30 1.342(4) . ?
C14 C19 1.390(4) . ?
C9 C10 1.400(5) . ?
C9 H9 0.9500 . ?
F10 C25 1.351(4) . ?
C10 C11 1.375(5) . ?
C10 H10 0.9500 . ?
F11 C27 1.356(3) . ?
F13 C29 1.345(3) . ?
C16 C17 1.366(4) . ?
C17 C18 1.375(4) . ?
C18 C19 1.381(4) . ?
C20 C21 1.381(4) . ?
C20 C25 1.388(4) . ?
C21 C22 1.380(4) . ?
C22 C23 1.359(6) . ?
C23 C24 1.374(6) . ?
C24 C25 1.382(4) . ?
C26 C31 1.386(4) . ?
C26 C27 1.398(4) . ?
C27 C28 1.372(4) . ?
C28 F12 1.352(4) . ?
C28 C29 1.368(5) . ?
C29 C30 1.367(5) . ?
C30 C31 1.389(4) . ?
C13 C12 1.374(5) . ?
C13 H13 0.9500 . ?
C11 C12 1.380(5) . ?
C11 H11 0.9500 . ?
C12 H12 0.9500 . ?

loop_
_geom_angle_atom_site_label_1
_geom_angle_atom_site_label_2
_geom_angle_atom_site_label_3
_geom_angle
_geom_angle_site_symmetry_1
_geom_angle_site_symmetry_3
_geom_angle_publ_flag
N1 O1 B1 118.55(19) . . ?
C1 N1 O1 121.8(3) . . ?
C1 N1 C8 118.5(3) . . ?
O1 N1 C8 119.0(3) . . ?
N1 C1 C2 126.7(3) . . ?
N1 C1 H1 116.6 . . ?
C2 C1 H1 116.6 . . ?
O1 B1 C26 108.7(2) . . ?
O1 B1 C20 105.4(2) . . ?
C26 B1 C20 104.8(2) . . ?
O1 B1 C14 106.1(2) . . ?
C26 B1 C14 118.6(2) . . ?
C20 B1 C14 112.4(2) . . ?
C7 C2 C3 119.4(3) . . ?
C7 C2 C1 111.7(3) . . ?
C3 C2 C1 128.8(3) . . ?
F1 C15 C16 115.5(2) . . ?
F1 C15 C14 119.6(2) . . ?
C16 C15 C14 124.9(2) . . ?
C4 C3 C2 119.4(3) . . ?
C4 C3 H3 120.3 . . ?
C2 C3 H3 120.3 . . ?
C5 C4 C3 120.1(3) . . ?
C5 C4 H4 119.9 . . ?
C3 C4 H4 119.9 . . ?
C4 C5 C6 120.7(3) . . ?
C4 C5 H5 119.6 . . ?
C6 C5 H5 119.6 . . ?
C7 C6 C5 120.5(3) . . ?
C7 C6 H6 119.7 . . ?
C5 C6 H6 119.7 . . ?
C6 C7 C2 119.9(3) . . ?
C6 C7 H7 120.1 . . ?
C2 C7 H7 120.1 . . ?
C13 C8 C9 121.8(3) . . ?
C13 C8 N1 116.6(3) . . ?
C9 C8 N1 121.6(3) . . ?
C19 C14 C15 112.5(2) . . ?
C19 C14 B1 124.6(2) . . ?
C15 C14 B1 122.3(2) . . ?
C8 C9 C10 118.7(3) . . ?
C8 C9 H9 120.6 . . ?
C10 C9 H9 120.6 . . ?
C11 C10 C9 119.6(3) . . ?
C11 C10 H10 120.2 . . ?
C9 C10 H10 120.2 . . ?
F2 C16 C17 120.0(2) . . ?
F2 C16 C15 120.4(2) . . ?
C17 C16 C15 119.6(2) . . ?
F3 C17 C16 120.7(3) . . ?
F3 C17 C18 120.5(3) . . ?
C16 C17 C18 118.8(3) . . ?
F4 C18 C17 119.9(3) . . ?
F4 C18 C19 120.4(3) . . ?
C17 C18 C19 119.7(3) . . ?
F5 C19 C18 114.6(2) . . ?
F5 C19 C14 120.9(2) . . ?
C18 C19 C14 124.5(2) . . ?
C21 C20 C25 114.0(3) . . ?
C21 C20 B1 128.6(3) . . ?
C25 C20 B1 117.3(3) . . ?
F6 C21 C22 114.9(3) . . ?
F6 C21 C20 121.7(3) . . ?
C22 C21 C20 123.4(4) . . ?
F7 C22 C23 119.9(3) . . ?
F7 C22 C21 119.8(4) . . ?
C23 C22 C21 120.2(4) . . ?
F8 C23 C22 121.2(4) . . ?
F8 C23 C24 119.4(4) . . ?
C22 C23 C24 119.4(3) . . ?
F9 C24 C23 120.7(3) . . ?
F9 C24 C25 120.4(4) . . ?
C23 C24 C25 118.9(4) . . ?
F10 C25 C24 116.7(3) . . ?
F10 C25 C20 119.2(3) . . ?
C24 C25 C20 124.0(4) . . ?
C31 C26 C27 113.3(3) . . ?
C31 C26 B1 128.3(2) . . ?
C27 C26 B1 118.2(2) . . ?
F11 C27 C28 115.9(3) . . ?
F11 C27 C26 119.6(2) . . ?
C28 C27 C26 124.4(3) . . ?
F12 C28 C29 120.5(3) . . ?
F12 C28 C27 120.2(3) . . ?
C29 C28 C27 119.4(3) . . ?
F13 C29 C30 120.5(3) . . ?
F13 C29 C28 120.2(3) . . ?
C30 C29 C28 119.3(3) . . ?
F14 C30 C29 120.2(3) . . ?
F14 C30 C31 119.9(3) . . ?
C29 C30 C31 119.8(3) . . ?
F15 C31 C26 121.1(3) . . ?
F15 C31 C30 115.4(3) . . ?
C26 C31 C30 123.5(3) . . ?
C8 C13 C12 118.9(3) . . ?
C8 C13 H13 120.5 . . ?
C12 C13 H13 120.5 . . ?
C10 C11 C12 119.8(3) . . ?
C10 C11 H11 120.1 . . ?
C12 C11 H11 120.1 . . ?
C13 C12 C11 121.0(3) . . ?
C13 C12 H12 119.5 . . ?
C11 C12 H12 119.5 . . ?

_refine_diff_density_max         1.245
_refine_diff_density_min         -0.440
_refine_diff_density_rms         0.054

_shelx_res_file                  
;
TITL C:\Users\yarav\ONEDRI~1\CRYSTA~1\23DATA~1\RM2350~1\RM2350C_a.res in P-1
    RM2350C_a.res
    created by SHELXL-2018/3 at 18:26:37 on 07-Sep-2023
REM Old TITL RM2350C in P-1
REM SHELXT solution in P-1: R1 0.188, Rweak 0.008, Alpha 0.049
REM <I/s>   0.000 for    0 systematic absences,  Orientation as input
REM Formula found by SHELXT:  C32
CELL  1.54178   9.0442   9.8687  16.2600   83.784   80.686   75.180
ZERR    2.000   0.0006   0.0006   0.0010    0.005    0.005    0.005
LATT  1
SFAC C H B N O F
UNIT 62 22 2 2 2 30
ACTA
LIST 4
L.S. 10
BOND $H
HTAB
TEMP -73
SIZE 0.155 0.138 0.084
REM LIST 6
FMAP 2
PLAN 20
WGHT    0.069600    0.981400
FVAR       0.49508
F1    6    0.734088    0.473974    0.620551    11.00000    0.05044    0.04162 =
         0.05119    0.00566   -0.02111   -0.00840
O1    5    0.607846    0.308988    0.800453    11.00000    0.04135    0.03022 =
         0.04303    0.00310   -0.00836   -0.00309
N1    4    0.521416    0.431594    0.766945    11.00000    0.05270    0.04432 =
         0.06721    0.00374   -0.00221   -0.00138
C1    1    0.504644    0.546989    0.796931    11.00000    0.05746    0.04820 =
         0.06749    0.00286    0.00245   -0.00023
AFIX  43
H1    2    0.434545    0.625300    0.773936    11.00000   -1.20000
AFIX   0
B1    3    0.773536    0.244446    0.753512    11.00000    0.04088    0.03165 =
         0.04328    0.00393   -0.00942   -0.00476
C2    1    0.582125    0.573818    0.863977    11.00000    0.04716    0.07631 =
         0.04463   -0.00748   -0.00601   -0.02184
F3    6    1.032365    0.734657    0.710789    11.00000    0.10420    0.05168 =
         0.06981   -0.00348   -0.01678   -0.04195
F15   6    0.935150    0.250287    0.570193    11.00000    0.05533    0.05175 =
         0.05282   -0.00355    0.00104   -0.01282
C15   1    0.830685    0.480525    0.674467    11.00000    0.03862    0.03572 =
         0.04008   -0.00239   -0.00705   -0.00417
C3    1    0.659891    0.476945    0.922172    11.00000    0.05494    0.05026 =
         0.05447   -0.01395   -0.00180   -0.01350
AFIX  43
H3    2    0.672197    0.378970    0.919295    11.00000   -1.20000
AFIX   0
F4    6    1.106861    0.532555    0.835412    11.00000    0.07994    0.06605 =
         0.06004   -0.01037   -0.02811   -0.02640
C4    1    0.718172    0.525661    0.983526    11.00000    0.06104    0.04826 =
         0.04835   -0.00495   -0.01544   -0.00922
AFIX  43
H4    2    0.770909    0.461019    1.023062    11.00000   -1.20000
AFIX   0
F5    6    1.003536    0.304316    0.852531    11.00000    0.06997    0.04652 =
         0.04866    0.00648   -0.02722   -0.01121
F2    6    0.850345    0.697050    0.601448    11.00000    0.08423    0.03785 =
         0.05670    0.01221   -0.01989   -0.01714
C5    1    0.700005    0.667341    0.987460    11.00000    0.06498    0.05182 =
         0.05947   -0.00664   -0.02060   -0.01691
AFIX  43
H5    2    0.740817    0.700065    1.029667    11.00000   -1.20000
AFIX   0
F6    6    0.651116    0.137435    0.932565    11.00000    0.08599    0.05924 =
         0.04753    0.00644   -0.00620   -0.02546
C6    1    0.622872    0.763039    0.930604    11.00000    0.06901    0.04880 =
         0.09028    0.00364   -0.02747   -0.01535
AFIX  43
H6    2    0.611726    0.860731    0.933958    11.00000   -1.20000
AFIX   0
F7    6    0.806013   -0.070366    1.022931    11.00000    0.17350    0.06770 =
         0.06361    0.03084   -0.06110   -0.06376
C7    1    0.563113    0.718529    0.870184    11.00000    0.05756    0.06539 =
         0.07390    0.01246   -0.02368   -0.01972
AFIX  43
H7    2    0.508490    0.784926    0.832096    11.00000   -1.20000
AFIX   0
F8    6    1.093436   -0.219426    0.960425    11.00000    0.18938    0.04046 =
         0.13824    0.01609   -0.12555   -0.00643
C8    1    0.426377    0.424612    0.701973    11.00000    0.04953    0.07437 =
         0.04491   -0.00352   -0.01216   -0.02018
F9    6    1.222349   -0.146845    0.804201    11.00000    0.08178    0.05920 =
         0.16104   -0.03247   -0.07138    0.02560
F14   6    0.881270    0.115005    0.451235    11.00000    0.08495    0.06905 =
         0.04763   -0.01202   -0.00357   -0.00465
C14   1    0.863162    0.372573    0.736506    11.00000    0.03682    0.03211 =
         0.03761   -0.00201   -0.00431   -0.00186
C9    1    0.403265    0.527455    0.637396    11.00000    0.07634    0.06936 =
         0.05542   -0.00237   -0.01615   -0.02582
AFIX  43
H9    2    0.445112    0.607161    0.634436    11.00000   -1.20000
AFIX   0
F10   6    1.070381    0.069687    0.712968    11.00000    0.04842    0.05929 =
         0.08562   -0.01265   -0.01100    0.00631
C10   1    0.317010    0.512003    0.576395    11.00000    0.06960    0.07323 =
         0.05232   -0.00071   -0.02005   -0.00387
AFIX  43
H10   2    0.296929    0.582825    0.532380    11.00000   -1.20000
AFIX   0
F11   6    0.592848    0.042521    0.765146    11.00000    0.05958    0.04346 =
         0.05651    0.00513   -0.01131   -0.01554
F13   6    0.686046   -0.059490    0.485203    11.00000    0.09496    0.06880 =
         0.07236   -0.02665   -0.03056   -0.00979
C16   1    0.886580    0.599479    0.664281    11.00000    0.05339    0.03274 =
         0.04252    0.00132   -0.00638   -0.00743
C17   1    0.978197    0.618852    0.718807    11.00000    0.06060    0.03793 =
         0.05043   -0.00920   -0.00393   -0.01737
C18   1    1.016208    0.516208    0.781352    11.00000    0.05338    0.04713 =
         0.04369   -0.00917   -0.01004   -0.01176
C19   1    0.959872    0.397341    0.788462    11.00000    0.04406    0.03728 =
         0.03913   -0.00145   -0.00803   -0.00268
C20   1    0.853820    0.116992    0.817764    11.00000    0.05304    0.03047 =
         0.05302    0.00063   -0.02164   -0.00589
C21   1    0.793250    0.073635    0.896810    11.00000    0.08121    0.03591 =
         0.05258    0.00656   -0.02926   -0.02056
C22   1    0.871280   -0.037370    0.944763    11.00000    0.11506    0.03978 =
         0.06507    0.01677   -0.05343   -0.03142
C23   1    1.014321   -0.112111    0.914363    11.00000    0.12435    0.03285 =
         0.08896    0.00978   -0.07630   -0.01338
C24   1    1.080561   -0.075688    0.835656    11.00000    0.07412    0.03641 =
         0.10647   -0.01547   -0.05522    0.00678
C25   1    0.999719    0.036873    0.789585    11.00000    0.05725    0.03667 =
         0.06622   -0.00503   -0.02572   -0.00073
C26   1    0.755013    0.165683    0.673209    11.00000    0.04089    0.03091 =
         0.04540    0.00162   -0.01324   -0.00023
C27   1    0.663625    0.068353    0.686986    11.00000    0.04682    0.03484 =
         0.05015    0.00079   -0.01307   -0.00341
C28   1    0.638266   -0.005259    0.625880    11.00000    0.05423    0.03728 =
         0.06778   -0.00588   -0.02072   -0.00681
C29   1    0.709052    0.012264    0.545837    11.00000    0.06144    0.04467 =
         0.05810   -0.01469   -0.02208    0.00138
C30   1    0.805880    0.100813    0.528605    11.00000    0.05560    0.04735 =
         0.04685   -0.00684   -0.00878    0.00233
C31   1    0.829750    0.173126    0.592006    11.00000    0.04643    0.03606 =
         0.05085   -0.00103   -0.01069   -0.00141
C13   1    0.366677    0.310018    0.708023    11.00000    0.03851    0.05752 =
         0.05606   -0.00559   -0.00649   -0.00353
AFIX  43
H13   2    0.380517    0.242215    0.754049    11.00000   -1.20000
AFIX   0
C11   1    0.261528    0.393726    0.580559    11.00000    0.05186    0.07918 =
         0.05869   -0.01700   -0.02008   -0.00755
AFIX  43
H11   2    0.206464    0.380730    0.538168    11.00000   -1.20000
AFIX   0
F12   6    0.545171   -0.095031    0.644939    11.00000    0.07282    0.05759 =
         0.09021   -0.01095   -0.02075   -0.02582
C12   1    0.286032    0.293948    0.646470    11.00000    0.04878    0.06041 =
         0.06889   -0.02008   -0.01027   -0.01106
AFIX  43
H12   2    0.246539    0.212881    0.649344    11.00000   -1.20000
REM #####
AFIX   0
HKLF 4


REM  C:\Users\yarav\ONEDRI~1\CRYSTA~1\23DATA~1\RM2350~1\RM2350C_a.res in P-1
REM wR2 = 0.1609, GooF = S = 1.057, Restrained GooF = 1.057 for all data
REM R1 = 0.0575 for 4122 Fo > 4sig(Fo) and 0.0727 for all 5315 data
REM 442 parameters refined using 0 restraints

END

WGHT      0.0692      0.9650

REM Instructions for potential hydrogen bonds
EQIV $1 x-1, y+1, z
HTAB C1 F9_$1
HTAB C13 F11

REM Highest difference peak  1.245,  deepest hole -0.440,  1-sigma level  0.054
Q1    1   0.5609  0.4552  0.8137  11.00000  0.05    1.24
Q2    1   0.4470  0.5232  0.7599  11.00000  0.05    1.02
Q3    1   0.6317  0.6450  0.8456  11.00000  0.05    0.46
Q4    1   0.3070  0.5673  0.6417  11.00000  0.05    0.45
Q5    1   0.3679  0.4994  0.7039  11.00000  0.05    0.41
Q6    1   0.6356  0.4933  0.8643  11.00000  0.05    0.32
Q7    1   1.1735 -0.2343  0.9089  11.00000  0.05    0.25
Q8    1   1.0631 -0.2372  0.9728  11.00000  0.05    0.21
Q9    1   0.8958 -0.1330  0.9945  11.00000  0.05    0.20
Q10   1   1.2695 -0.1149  0.7547  11.00000  0.05    0.19
Q11   1   0.7422  0.2236  0.7001  11.00000  0.05    0.19
Q12   1   0.6228  0.0525  0.6536  11.00000  0.05    0.19
Q13   1   0.3628  0.3641  0.7124  11.00000  0.05    0.18
Q14   1   0.2294  0.5455  0.5896  11.00000  0.05    0.17
Q15   1   0.7857  0.1491  0.5542  11.00000  0.05    0.17
Q16   1   0.8871  0.3875  0.7702  11.00000  0.05    0.16
Q17   1   1.0719 -0.1125  0.8710  11.00000  0.05    0.16
Q18   1   0.6743  0.4067  0.9290  11.00000  0.05    0.16
Q19   1   1.0410 -0.0919  0.8299  11.00000  0.05    0.16
Q20   1   1.1832 -0.1347  0.8187  11.00000  0.05    0.16
;
_shelx_res_checksum              8960
